# Supplementary material for: Endothelial AHR activity prevents lung barrier disruption in viral infection
Source: Nature. Author manuscript; Available in PMC 2023 Sep 28. (PMC7615136; doi:10.1038/s41586-023-06287-y)
Supplement: Table S1 [file EMS188101-supplement-Table_S1.xls]

## Sheet: Sheet0
© 2000-2022 QIAGEN. All rights reserved.
Ingenuity Canonical Pathways	-log(p-value)	Ratio	z-score	Molecules
Superpathway of Cholesterol Biosynthesis	4.91	0.207	-2.449	CYP51A1,HMGCR,HMGCS1,IDI1,SQLE,TM7SF2
Axonal Guidance Signaling	4.12	0.0453	#NUM!	ACE,ADAM19,ADAMTS5,DPYSL2,ECE2,EFNA5,EPHB3,FZD1,ITGB3,KALRN,LIMK1,MMP15,NFAT5,PDGFC,PLCB2,PLCB4,PLCE1,RRAS,SEMA3C,SEMA3F,SEMA5A,SEMA7A,WNT9B
D-myo-inositol (1,4,5)-Trisphosphate Biosynthesis	4.01	0.192	1.342	CDIPT,PIP5K1C,PLCB2,PLCB4,PLCE1
Actin Cytoskeleton Signaling	3.71	0.0571	2.828	CYFIP1,FN1,ITGB3,LBP,LIMK1,MYO10,PDGFC,PIP5K1C,RRAS,SLC9A1,TLN2,TTN,VAV3,WASF2
Osteoarthritis Pathway	3.37	0.0556	1.508	ADAMTS5,CEBPB,CREB3,DCN,DDIT4,FN1,FZD1,HES1,ITGB3,LRP1,PDGFC,PPARD,TCF7L1
Apelin Cardiomyocyte Signaling Pathway	3.31	0.0808	0	APLN,APLNR,ATP2A3,NOS3,PLCB2,PLCB4,PLCE1,SLC9A1
Factors Promoting Cardiogenesis in Vertebrates	3.3	0.0662	2.121	CREB3,FZD1,LRP1,LRP5,PLCB2,PLCB4,PLCE1,SCN5A,TCF7L1,WNT9B
VDR/RXR Activation	3.24	0.0897	-1	CDKN1A,CEBPB,HES1,IGFBP5,LRP5,PPARD,SERPINB1
Phagosome Formation	2.95	0.0362	2.2	ACKR1,ACKR4,ADGRD1,APLNR,CHRM2,COLEC12,ELMO1,FN1,FZD1,GLP1R,GPR146,ITGB3,LBP,LIMK1,MYO10,PIP5K1C,PLA2G4B,RAPGEF3,RRAS,SSTR4,SYK,TLN2,TTN,VAV3,WASF2
Role of Macrophages, Fibroblasts and Endothelial Cells in Rheumatoid Arthritis	2.95	0.046	#NUM!	CEBPB,CREB3,FN1,FZD1,LRP1,LRP5,NFAT5,PDGFC,PLCB2,PLCB4,PLCE1,RRAS,SOCS3,TCF7L1,WNT9B
WNT/Ca+ pathway	2.94	0.0938	0.816	CREB3,FZD1,NFAT5,PLCB2,PLCB4,PLCE1
Glycolysis I	2.85	0.148	2	ALDOA,ENO1,PKM,TPI1
Cholesterol Biosynthesis I	2.81	0.231	#NUM!	CYP51A1,SQLE,TM7SF2
Cholesterol Biosynthesis II (via 24,25-dihydrolanosterol)	2.81	0.231	#NUM!	CYP51A1,SQLE,TM7SF2
Cholesterol Biosynthesis III (via Desmosterol)	2.81	0.231	#NUM!	CYP51A1,SQLE,TM7SF2
Mevalonate Pathway I	2.71	0.214	#NUM!	HMGCR,HMGCS1,IDI1
Phenylalanine Degradation IV (Mammalian, via Side Chain)	2.71	0.214	#NUM!	ALDH2,MAOA,MAOB
Melatonin Degradation II	2.71	0.5	#NUM!	MAOA,MAOB
Death Receptor Signaling	2.7	0.0729	0.378	ARHGDIB,BIRC2,FAS,HSPB1,LIMK1,TIPARP,TNFRSF25
Oxytocin Signaling Pathway	2.68	0.0466	0.832	CREB3,HSPB1,LPL,MYO10,NOS3,NPR1,NPR3,PLA2G4B,PLCB2,PLCB4,PNPLA2,PPARD,RRAS
Triacylglycerol Biosynthesis	2.66	0.1	1.342	AGPAT2,AGPAT4,LPIN2,LPIN3,PLPP3
UVA-Induced MAPK Signaling	2.65	0.0714	1.342	BCL2L1,PLCB2,PLCB4,PLCE1,RPS6KA1,RRAS,TIPARP
Neuroinflammation Signaling Pathway	2.65	0.0444	2.309	BIRC2,CREB3,FAS,FZD1,GLUL,GRINA,HLA-A,HLA-DOB,HLA-E,IL34,MFGE8,NFAT5,PLA2G4B,SYK
Synaptic Long Term Potentiation	2.57	0.062	2.121	CREB3,GRINA,PLCB2,PLCB4,PLCE1,RAPGEF3,RPS6KA1,RRAS
Dopamine Degradation	2.57	0.125	0	ALDH2,MAOA,MAOB,Sult1a1
Aryl Hydrocarbon Receptor Signaling	2.55	0.0566	-0.447	AHR,ALDH2,CDKN1A,CTSD,CYP1A1,ESR1,FAS,GSTM5,HSPB1
Ferroptosis Signaling Pathway	2.51	0.0606	0.707	ANGPTL4,CDKN1A,DPP4,FTH1,HMGCR,HSPB1,RRAS,SREBF2
Adipogenesis pathway	2.45	0.0593	#NUM!	AGPAT2,CEBPB,FABP4,FZD1,LPL,RPS6KA1,RUNX1T1,TXNIP
Adrenomedullin signaling pathway	2.41	0.0503	1	CEBPB,NOS3,NPR1,NPR3,PLCB2,PLCB4,PLCE1,RAMP2,RRAS,TTN
Superpathway of Geranylgeranyldiphosphate Biosynthesis I (via Mevalonate)	2.39	0.167	#NUM!	HMGCR,HMGCS1,IDI1
Ephrin Receptor Signaling	2.38	0.0498	2.449	CREB3,EFNA5,EPHB3,GRINA,ITGB3,KALRN,LIMK1,PDGFC,RRAS,SH2D3C
Glioblastoma Multiforme Signaling	2.35	0.0526	1	CDKN1A,FNBP1,FZD1,PDGFC,PLCB2,PLCB4,PLCE1,RRAS,WNT9B
PEDF Signaling	2.34	0.0714	1.633	BCL2L1,FAS,PNPLA2,RRAS,TCF7L1,WASF2
Colorectal Cancer Metastasis Signaling	2.34	0.0443	1	BCL2L1,FNBP1,FZD1,GRK3,LRP1,LRP5,MMP15,PDGFC,RALGDS,RRAS,TCF7L1,WNT9B
Zymosterol Biosynthesis	2.32	0.333	#NUM!	CYP51A1,TM7SF2
Amyotrophic Lateral Sclerosis Signaling	2.27	0.0609	0	BCL2L1,BIRC2,CAPNS1,GLUL,GRIK2,GRINA,PDGFC
G-Protein Coupled Receptor Signaling	2.24	0.0328	0.626	ACKR1,ACKR4,ADGRD1,APLNR,CHRM2,CREB3,FZD1,GLP1R,GPR146,GRK3,MAP3K6,NFAT5,NPR3,PDE9A,PLCB2,PLCB4,PLCE1,RAPGEF3,RGS12,RPS6KA1,RRAS,SSTR4,TTN
mTOR Signaling	2.22	0.0472	1	DDIT4,EIF3I,EIF4EBP1,FAU,FNBP1,PDGFC,RPS26,RPS3,RPS6KA1,RRAS
ERK/MAPK Signaling	2.19	0.0467	1.667	CREB3,EIF4EBP1,ESR1,HSPB1,ITGB3,PLA2G4B,RAPGEF3,RPS6KA1,RRAS,TLN2
Neuroprotective Role of THOP1 in Alzheimer's Disease	2.17	0.0583	#NUM!	ACE,C1R,DPP4,ECE2,HLA-A,HLA-E,SERPINA3
Semaphorin Neuronal Repulsive Signaling Pathway	2.16	0.053	0.707	DPYSL2,ITGB3,LIMK1,Pde4d,PIP5K1C,RRAS,SEMA3F,SEMA5A
Putrescine Degradation III	2.13	0.136	#NUM!	ALDH2,MAOA,MAOB
Pulmonary Fibrosis Idiopathic Signaling Pathway	2.11	0.0399	3.051	AXL,EIF4EBP1,EPHB3,FN1,FZD1,HES1,MMP15,NOTCH4,PDGFC,RPS6KA1,RRAS,TCF7L1,WNT9B
Phospholipases	2.11	0.0746	0	LPL,PLA2G4B,PLCB2,PLCB4,PLCE1
Superpathway of Melatonin Degradation	2.11	0.0746	-1.342	CYP1A1,CYP51A1,MAOA,MAOB,Sult1a1
Apelin Cardiac Fibroblast Signaling Pathway	2.08	0.13	#NUM!	APLN,APLNR,NOS3
Necroptosis Signaling Pathway	2.06	0.051	2.121	AXL,BIRC2,CAPNS1,FAS,GLUL,MERTK,PLA2G4B,TNIP1
Neurovascular Coupling Signaling Pathway	2.04	0.0444	0.632	CHRM2,GRINA,NOS3,NPR1,NPR3,PLA2G4B,PLCB2,PLCB4,PTGS1,SLCO2A1
Molecular Mechanisms of Cancer	2.04	0.0358	#NUM!	BCL2L1,BIRC2,CDK17,CDKN1A,FAS,FNBP1,FZD1,ITGB3,LRP1,LRP5,PLCB2,PLCB4,RALGDS,RAPGEF3,RRAS,WNT9B
GP6 Signaling Pathway	2.04	0.0551	1.633	ITGB3,LAMA1,LAMB1,LAMC1,LAMC3,SYK,VAV3
Endothelin-1 Signaling	2.03	0.0469	1.134	ECE2,NOS3,NPR1,PLA2G4B,PLCB2,PLCB4,PLCE1,PTGS1,RRAS
Hepatic Fibrosis / Hepatic Stellate Cell Activation	2	0.0464	#NUM!	FAS,FN1,IGFBP4,IGFBP5,LAMA1,LBP,MYO10,PDGFC,TIMP1
ILK Signaling	1.95	0.0455	0.816	CREB3,FBLIM1,FLNC,FN1,FNBP1,ITGB3,LIMS2,MYO10,PDGFC
Apelin Liver Signaling Pathway	1.93	0.115	#NUM!	APLN,APLNR,FAS
Caveolar-mediated Endocytosis Signaling	1.91	0.0667	#NUM!	FLNC,FLOT1,HLA-A,HLA-E,ITGB3
GPCR-Mediated Integration of Enteroendocrine Signaling Exemplified by an L Cell	1.91	0.0667	-1.342	CHRM2,GLP1R,PLCB2,PLCB4,PLCE1
Apoptosis Signaling	1.9	0.0577	-0.816	BCL2L1,BIRC2,CAPNS1,FAS,RPS6KA1,RRAS
Tryptophan Degradation X (Mammalian, via Tryptamine)	1.89	0.111	#NUM!	ALDH2,MAOA,MAOB
Prostanoid Biosynthesis	1.86	0.2	#NUM!	PTGIS,PTGS1
Ketogenesis	1.78	0.182	#NUM!	HMGCL,HMGCS1
Sucrose Degradation V (Mammalian)	1.78	0.182	#NUM!	ALDOA,TPI1
PI3K Signaling in B Lymphocytes	1.77	0.049	1.134	NFAT5,PLCB2,PLCB4,PLCE1,RRAS,SYK,VAV3
JAK/STAT Signaling	1.75	0.061	0.447	BCL2L1,CDKN1A,CEBPB,RRAS,SOCS3
Tumor Microenvironment Pathway	1.74	0.0447	0	FAS,FN1,HLA-A,HLA-E,ITGB3,MMP15,PDGFC,RRAS
Glutamine Biosynthesis I	1.74	1	#NUM!	GLUL
Estrogen Receptor Signaling	1.73	0.0345	1.387	CDKN1A,CREB3,EIF4EBP1,ESR1,HES1,LIMK1,MMP15,NDUFS2,NOS3,PDGFC,PLCB2,PLCB4,PLCE1,RRAS
Sperm Motility	1.69	0.0392	-0.447	AXL,EPHB3,KIT,MERTK,NPR1,PLA2G4B,PLCB2,PLCB4,PLCE1,SYK
Role of Osteoblasts, Osteoclasts and Chondrocytes in Rheumatoid Arthritis	1.63	0.0402	#NUM!	ADAMTS5,BIRC2,FZD1,ITGB3,LRP1,LRP5,NFAT5,TCF7L1,WNT9B
Sphingosine-1-phosphate Signaling	1.63	0.05	0.447	ACER2,FNBP1,PDGFC,PLCB2,PLCB4,PLCE1
Hepatic Fibrosis Signaling Pathway	1.62	0.0334	1.508	CEBPB,CREB3,FNBP1,FTH1,FZD1,ITGB3,LRP1,LRP5,PDGFC,RRAS,TCF7L1,TIMP1,TTN,WNT9B
LXR/RXR Activation	1.58	0.0488	#NUM!	CYP51A1,HMGCR,LBP,LPL,MYLIP,PLTP
Semaphorin Signaling in Neurons	1.57	0.0645	#NUM!	DPYSL2,FNBP1,LIMK1,SEMA7A
Synaptic Long Term Depression	1.55	0.041	0	NOS3,NPR1,NPR3,PLA2G4B,PLCB2,PLCB4,PLCE1,RRAS
cAMP-mediated signaling	1.54	0.0386	0.333	APLNR,CHRM2,CREB3,GLP1R,NPR3,PDE9A,RAPGEF3,RGS12,RPS6KA1
Superpathway of Inositol Phosphate Compounds	1.53	0.0385	2.333	CDIPT,EPHX2,IP6K3,PIP5K1C,PLCB2,PLCB4,PLCE1,PPP5C,SOCS3
Noradrenaline and Adrenaline Degradation	1.52	0.0811	#NUM!	ALDH2,MAOA,MAOB
Natural Killer Cell Signaling	1.5	0.0402	0.707	HLA-A,HLA-E,LIMK1,MAP3K6,NFAT5,RRAS,SYK,VAV3
Chondroitin Sulfate Degradation (Metazoa)	1.47	0.125	#NUM!	HYAL1,HYAL2
P2Y Purigenic Receptor Signaling Pathway	1.46	0.0458	1.342	CREB3,ITGB3,PLCB2,PLCB4,PLCE1,RRAS
Inhibition of Matrix Metalloproteases	1.46	0.0769	#NUM!	LRP1,MMP15,TIMP1
Antigen Presentation Pathway	1.46	0.0769	#NUM!	HLA-A,HLA-DOB,HLA-E
p53 Signaling	1.46	0.051	1	BCL2L1,CCNG1,CDKN1A,FAS,TP53INP1
Epoxysqualene Biosynthesis	1.44	0.5	#NUM!	SQLE
Taurine Biosynthesis	1.44	0.5	#NUM!	CDO1
Thyroid Hormone Biosynthesis	1.44	0.5	#NUM!	CTSD
Dermatan Sulfate Degradation (Metazoa)	1.42	0.118	#NUM!	HYAL1,HYAL2
HIF1α Signaling	1.41	0.0385	0.707	CDKN1A,EGLN2,EIF4EBP1,HK1,MMP15,PDGFC,PKM,RRAS
Mitochondrial Dysfunction	1.41	0.0409	#NUM!	LRRK2,MAOA,MAOB,NDUFS2,UCP2,UQCRQ,XDH
Agrin Interactions at Neuromuscular Junction	1.4	0.0571	#NUM!	CTTN,LAMB1,LAMC1,RRAS
WNT/β-catenin Signaling	1.38	0.0405	2.449	FZD1,LRP1,LRP5,PPARD,SOX11,TCF7L1,WNT9B
Serotonin Degradation	1.38	0.0563	0	ALDH2,MAOA,MAOB,Sult1a1
IL-8 Signaling	1.38	0.0379	1.414	BCL2L1,EIF4EBP1,FNBP1,ITGB3,LIMK1,PDGFC,PLCB2,RRAS
RAC Signaling	1.37	0.0435	2	CYFIP1,ITGB3,LIMK1,PARD3,PIP5K1C,RRAS
Bile Acid Biosynthesis, Neutral Pathway	1.37	0.111	#NUM!	AMACR,HSD3B7
Virus Entry via Endocytic Pathways	1.37	0.0481	#NUM!	FLNC,HLA-A,HLA-E,ITGB3,RRAS
Ephrin B Signaling	1.36	0.0556	2	EPHB3,KALRN,LIMK1,VAV3
Integrin Signaling	1.36	0.0376	1.134	CAPNS1,CTTN,FNBP1,ITGB3,RRAS,TLN2,TSPAN2,TTN
Gαi Signaling	1.35	0.0429	-0.447	APLNR,CHRM2,NPR3,RALGDS,RGS12,RRAS
Glioma Invasiveness Signaling	1.34	0.0548	0	FNBP1,ITGB3,RRAS,TIMP1
Apelin Endothelial Signaling Pathway	1.33	0.0426	0	APLN,APLNR,NOS3,PLCB2,PLCB4,RRAS
Regulation of eIF4 and p70S6K Signaling	1.32	0.0391	#NUM!	EIF3I,EIF4EBP1,FAU,ITGB3,RPS26,RPS3,RRAS
Serotonin Receptor Signaling	1.3	0.0667	#NUM!	MAOA,MAOB,SLC6A4
Coronavirus Replication Pathway	1.3	0.0667	#NUM!	ACE,BAG3,IFITM2
Leptin Signaling in Obesity	1.29	0.0526	#NUM!	PLCB2,PLCB4,PLCE1,SOCS3
Neurotrophin/TRK Signaling	1.29	0.0526	1	CREB3,RPS6KA1,RRAS,SPRY1
PFKFB4 Signaling Pathway	1.28	0.0652	#NUM!	CREB3,HK1,XDH
Antiproliferative Role of Somatostatin Receptor 2	1.27	0.0519	#NUM!	CDKN1A,NPR1,NPR3,RRAS
Ephrin A Signaling	1.26	0.0638	#NUM!	EFNA5,LIMK1,VAV3
Acute Phase Response Signaling	1.26	0.0378	1.633	C1R,CEBPB,FN1,LBP,RRAS,SERPINA3,SOCS3
CREB Signaling in Neurons	1.25	0.0281	1	ACKR1,ACKR4,ADGRD1,APLNR,CHRM2,CREB3,FZD1,GLP1R,GPR146,GRIK2,PLCB2,PLCB4,PLCE1,POLR2L,RPS6KA1,RRAS,SSTR4
Cellular Effects of Sildenafil (Viagra)	1.24	0.0403	#NUM!	MYO10,NOS3,NPR1,PLCB2,PLCB4,PLCE1
Apelin Muscle Signaling Pathway	1.24	0.0625	#NUM!	APLN,APLNR,NOS3
Circadian Rhythm Signaling	1.23	0.0338	#NUM!	CREB3,EIF4EBP1,GRINA,NPR1,NPR3,PLCB2,PLCB4,PLCE1,RRAS
FLT3 Signaling in Hematopoietic Progenitor Cells	1.22	0.05	1	CREB3,EIF4EBP1,RPS6KA1,RRAS
Chemokine Signaling	1.22	0.05	1	LIMK1,PLCB2,PLCB4,RRAS
Role of Tissue Factor in Cancer	1.2	0.0431	#NUM!	BCL2L1,ITGB3,LIMK1,RPS6KA1,RRAS
Synaptogenesis Signaling Pathway	1.18	0.0318	1.897	CADM1,CREB3,EFNA5,EIF4EBP1,EPHB3,GRINA,KALRN,LIMK1,LRP1,RRAS
PAK Signaling	1.17	0.0424	2	EPHB3,ITGB3,LIMK1,PDGFC,RRAS
p38 MAPK Signaling	1.17	0.0424	1	CREB3,FAS,HSPB1,PLA2G4B,RPS6KA1
Ethanol Degradation IV	1.15	0.0833	#NUM!	ALDH2,CYGB
Phenylethylamine Degradation I	1.15	0.25	#NUM!	ALDH2
L-cysteine Degradation I	1.15	0.25	#NUM!	CDO1
Fatty Acid β-oxidation III (Unsaturated, Odd Number)	1.15	0.25	#NUM!	ECI2
Ovarian Cancer Signaling	1.14	0.038	#NUM!	FZD1,PDGFC,PTGS1,RRAS,TCF7L1,WNT9B
Opioid Signaling Pathway	1.14	0.0324	1.89	CREB3,GRINA,GRK3,NOS3,RGS12,RPS6KA1,RRAS,SCN7A,TCF7L1
Gap Junction Signaling	1.13	0.0354	#NUM!	GRIK2,NPR1,NPR3,PLCB2,PLCB4,PLCE1,RRAS
eNOS Signaling	1.13	0.0377	2	AQP11,CHRM2,ESR1,NOS3,NOSTRIN,PDGFC
Pulmonary Healing Signaling Pathway	1.12	0.0352	1.89	FZD1,MMP15,NOTCH4,PDGFC,RRAS,TCF7L1,WNT9B
Xenobiotic Metabolism AHR Signaling Pathway	1.12	0.046	0	AHR,ALDH2,CYP1A1,GSTM5
Regulation Of The Epithelial Mesenchymal Transition In Development Pathway	1.12	0.046	#NUM!	FZD1,LOX,TCF7L1,WNT9B
Bupropion Degradation	1.12	0.08	#NUM!	CYP1A1,CYP51A1
CDP-diacylglycerol Biosynthesis I	1.12	0.08	#NUM!	AGPAT2,AGPAT4
IL-15 Production	1.11	0.0407	1.342	AXL,EPHB3,KIT,MERTK,SYK
Cardiac Hypertrophy Signaling (Enhanced)	1.11	0.0277	1.069	ACE,ATP2A3,EIF4EBP1,FZD1,HSPB1,ITGB3,MAP3K6,NFAT5,NPR1,PDE9A,PLCB2,PLCB4,PLCE1,RRAS,WNT9B
RHOA Signaling	1.1	0.0403	1	LIMK1,PIP5K1C,PLEKHG5,SEMA3F,TTN
HOTAIR Regulatory Pathway	1.09	0.0368	0	CDKN1A,ESR1,JAM2,MMP15,TCF7L1,WNT9B
Regulation of Cellular Mechanics by Calpain Protease	1.09	0.0449	#NUM!	CAPNS1,ITGB3,RRAS,TLN2
Estrogen-mediated S-phase Entry	1.09	0.0769	#NUM!	CDKN1A,ESR1
Gluconeogenesis I	1.09	0.0769	#NUM!	ALDOA,ENO1
Aldosterone Signaling in Epithelial Cells	1.08	0.0366	1.342	HSPB1,PIP5K1C,PLCB2,PLCB4,PLCE1,SLC9A1
14-3-3-mediated Signaling	1.07	0.0394	1.342	PLCB2,PLCB4,PLCE1,RPS6KA1,RRAS
Acute Myeloid Leukemia Signaling	1.06	0.044	#NUM!	EIF4EBP1,KIT,RRAS,TCF7L1
Crosstalk between Dendritic Cells and Natural Killer Cells	1.06	0.044	#NUM!	FAS,HLA-A,HLA-E,TLN2
Phosphatidylglycerol Biosynthesis II (Non-plastidic)	1.06	0.0741	#NUM!	AGPAT2,AGPAT4
IL-6 Signaling	1.06	0.0391	1	CEBPB,HSPB1,LBP,RRAS,SOCS3
Trans, trans-farnesyl Diphosphate Biosynthesis	1.05	0.2	#NUM!	IDI1
Citrulline-Nitric Oxide Cycle	1.05	0.2	#NUM!	NOS3
IL-4 Signaling	1.03	0.043	#NUM!	HLA-A,HLA-DOB,NFAT5,RRAS
p70S6K Signaling	1.01	0.0379	1.342	PLCB2,PLCB4,PLCE1,RRAS,SYK
LPS/IL-1 Mediated Inhibition of RXR Function	1.01	0.0315	#NUM!	ALDH2,FABP4,GSTM5,HMGCS1,LBP,MAOA,MAOB,PLTP
PCP (Planar Cell Polarity) Pathway	1.01	0.05	#NUM!	FZD1,JUNB,WNT9B
Melanocyte Development and Pigmentation Signaling	0.996	0.0417	1	CREB3,KIT,RPS6KA1,RRAS
RHOGDI Signaling	0.987	0.0326	-0.816	ARHGDIB,ESR1,FNBP1,ITGB3,LIMK1,PIP5K1C,WASF2
CCR3 Signaling in Eosinophils	0.983	0.037	0	LIMK1,PLA2G4B,PLCB2,PLCB4,RRAS
Glycine Cleavage Complex	0.979	0.167	#NUM!	GLDC
Melatonin Degradation I	0.975	0.0484	#NUM!	CYP1A1,CYP51A1,Sult1a1
Cardiac Hypertrophy Signaling	0.967	0.0308	1.414	FNBP1,HSPB1,MAP3K6,PLCB2,PLCB4,PLCE1,RPS6KA1,RRAS
VEGF Signaling	0.959	0.0404	2	BCL2L1,NOS3,PDGFC,RRAS
Neuropathic Pain Signaling In Dorsal Horn Neurons	0.936	0.0396	1	GRINA,PLCB2,PLCB4,PLCE1
Induction of Apoptosis by HIV1	0.928	0.0462	#NUM!	BCL2L1,BIRC2,FAS
Dopamine-DARPP32 Feedback in cAMP Signaling	0.928	0.0331	1.342	ATP2A3,CREB3,GRINA,PLCB2,PLCB4,PLCE1
Glucocorticoid Receptor Signaling	0.924	0.0258	#NUM!	BCL2L1,CDKN1A,ESR1,FKBP5,H2-T24,HLA-A,HLA-DOB,HLA-E,NDUFS2,NFAT5,NOS3,PLA2G4B,POLR2L,RRAS,TSC22D3
EIF2 Signaling	0.921	0.0312	#NUM!	EIF3I,FAU,RPL18,RPL41,RPS26,RPS3,RRAS
Trehalose Degradation II (Trehalase)	0.914	0.143	#NUM!	HK1
Ceramide Degradation	0.914	0.143	#NUM!	ACER2
Glutamate Receptor Signaling	0.914	0.0455	#NUM!	GLUL,GRIK2,GRINA
Mouse Embryonic Stem Cell Pluripotency	0.903	0.0385	2	FZD1,ID1,RRAS,TCF7L1
IGF-1 Signaling	0.903	0.0385	#NUM!	IGFBP4,IGFBP5,RRAS,SOCS3
Endocannabinoid Cancer Inhibition Pathway	0.886	0.0345	-1.342	CDKN1A,CREB3,NOS3,PDGFC,TCF7L1
Eicosanoid Signaling	0.886	0.0441	#NUM!	PLA2G4B,PTGIS,PTGS1
Protein Kinase A Signaling	0.879	0.027	0.707	ADD3,CREB3,FLNC,NFAT5,NOS3,PDE9A,PLCB2,PLCB4,PLCE1,TCF7L1,TTN
PD-1, PD-L1 cancer immunotherapy pathway	0.879	0.0377	-1	BCL2L1,HLA-A,HLA-DOB,HLA-E
Role of JAK1 and JAK3 in γc Cytokine Signaling	0.873	0.0435	#NUM!	RRAS,SOCS3,SYK
Inositol Pyrophosphates Biosynthesis	0.86	0.125	#NUM!	IP6K3
Superoxide Radicals Degradation	0.86	0.125	#NUM!	CYGB
Sphingomyelin Metabolism	0.86	0.125	#NUM!	SGMS1
Endocannabinoid Neuronal Synapse Pathway	0.851	0.0336	0.447	GRINA,NDUFS2,PLCB2,PLCB4,PLCE1
Leukocyte Extravasation Signaling	0.836	0.0311	0	CTTN,JAM2,MMP15,RAPGEF3,TIMP1,VAV3
Clathrin-mediated Endocytosis Signaling	0.836	0.0311	#NUM!	CTTN,HGS,ITGB3,PDGFC,PIP5K1C,SH3GL2
Melatonin Signaling	0.833	0.0417	#NUM!	PLCB2,PLCB4,PLCE1
Basal Cell Carcinoma Signaling	0.833	0.0417	#NUM!	FZD1,TCF7L1,WNT9B
ERK5 Signaling	0.833	0.0417	#NUM!	CREB3,RPS6KA1,RRAS
TWEAK Signaling	0.83	0.0541	#NUM!	BIRC2,TNFRSF25
PPARα/RXRα Activation	0.821	0.0308	#NUM!	ACADL,LPL,PLCB2,PLCB4,PLCE1,RRAS
D-myo-inositol-5-phosphate Metabolism	0.821	0.0308	1.633	EPHX2,PLCB2,PLCB4,PLCE1,PPP5C,SOCS3
Regulation of the Epithelial-Mesenchymal Transition Pathway	0.821	0.0308	#NUM!	FZD1,LOX,NOTCH4,RRAS,TCF7L1,WNT9B
Antioxidant Action of Vitamin C	0.818	0.0357	0	PLA2G4B,PLCB2,PLCB4,PLCE1
Docosahexaenoic Acid (DHA) Signaling	0.812	0.0526	#NUM!	BCL2L1,PNPLA2
Sphingosine and Sphingosine-1-phosphate Metabolism	0.812	0.111	#NUM!	ACER2
Leucine Degradation I	0.812	0.111	#NUM!	HMGCL
Notch Signaling	0.812	0.0526	#NUM!	HES1,NOTCH4
CDK5 Signaling	0.799	0.0351	1	LAMA1,LAMB1,LAMC1,RRAS
AMPK Signaling	0.796	0.0289	0.447	CDKN1A,CHRM2,CREB3,EIF4EBP1,HMGCR,NOS3,PFKFB2
tRNA Charging	0.793	0.0513	#NUM!	RARS1,VARS1
PI3K/AKT Signaling	0.793	0.0302	1	BCL2L1,CDKN1A,EIF4EBP1,ITGB3,NOS3,RRAS
Macropinocytosis Signaling	0.785	0.0395	#NUM!	ITGB3,PDGFC,RRAS
Regulation of Actin-based Motility by Rho	0.78	0.0345	#NUM!	FNBP1,ITGB3,LIMK1,PIP5K1C
Bladder Cancer Signaling	0.78	0.0345	#NUM!	CDKN1A,MMP15,PDGFC,RRAS
Acetone Degradation I (to Methylglyoxal)	0.777	0.05	#NUM!	CYP1A1,CYP51A1
Xenobiotic Metabolism Signaling	0.777	0.0276	#NUM!	AHR,ALDH2,CYP1A1,GSTM5,MAOA,MAOB,MAP3K6,RRAS
Angiopoietin Signaling	0.772	0.039	#NUM!	NOS3,RRAS,TNIP1
FAK Signaling	0.772	0.0342	#NUM!	CAPNS1,ITGB3,RRAS,TLN2
Calcium Transport I	0.772	0.1	#NUM!	ATP2A3
MSP-RON Signaling In Macrophages Pathway	0.772	0.0342	2	CREB3,HLA-DOB,RRAS,SOCS3
Fc Epsilon RI Signaling	0.762	0.0339	1	PLA2G4B,RRAS,SYK,VAV3
Role of WNT/GSK-3β Signaling in the Pathogenesis of Influenza	0.762	0.0385	#NUM!	FZD1,TCF7L1,WNT9B
NGF Signaling	0.762	0.0339	2	CREB3,MAP3K6,RPS6KA1,RRAS
Cholecystokinin/Gastrin-mediated Signaling	0.754	0.0336	0	FNBP1,PLCB2,PLCB4,RRAS
Nitric Oxide Signaling in the Cardiovascular System	0.754	0.0336	#NUM!	ATP2A3,NOS3,NPR1,PDGFC
Estrogen-Dependent Breast Cancer Signaling	0.75	0.038	#NUM!	CREB3,ESR1,RRAS
Role of NANOG in Mammalian Embryonic Stem Cell Pluripotency	0.745	0.0333	#NUM!	FZD1,RRAS,TCF7L1,WNT9B
Wound Healing Signaling Pathway	0.735	0.0278	1.134	CEBPB,FN1,LAMA1,LAMB1,LAMC1,PDGFC,RRAS
GDP-glucose Biosynthesis	0.733	0.0909	#NUM!	HK1
Th1 Pathway	0.728	0.0328	0	HLA-A,HLA-DOB,NOTCH4,SOCS3
BEX2 Signaling Pathway	0.728	0.037	#NUM!	CDKN1A,PDGFC,TCF7L1
Human Embryonic Stem Cell Pluripotency	0.719	0.0301	#NUM!	FZD1,INHBA,PDGFC,TCF7L1,WNT9B
Gαs Signaling	0.719	0.0325	0	ADD3,CREB3,GLP1R,RAPGEF3
G Protein Signaling Mediated by Tubby	0.712	0.0455	#NUM!	PLCB2,PLCB4
B Cell Development	0.712	0.0455	#NUM!	HLA-A,HLA-DOB
Thrombin Signaling	0.706	0.0283	0.816	FNBP1,GATA2,PLCB2,PLCB4,PLCE1,RRAS
Role of IL-17F in Allergic Inflammatory Airway Diseases	0.699	0.0444	#NUM!	CREB3,RPS6KA1
Glucose and Glucose-1-phosphate Degradation	0.699	0.0833	#NUM!	HK1
Estrogen Biosynthesis	0.699	0.0444	#NUM!	CYP1A1,CYP51A1
TR/RXR Activation	0.697	0.0357	#NUM!	ENO1,SREBF2,UCP2
CXCR4 Signaling	0.697	0.0296	0	ELMO1,FNBP1,PLCB2,PLCB4,RRAS
VEGF Family Ligand-Receptor Interactions	0.697	0.0357	#NUM!	NOS3,PLA2G4B,RRAS
Pancreatic Adenocarcinoma Signaling	0.695	0.0317	1	BCL2L1,CDKN1A,PDGFC,RALGDS
Breast Cancer Regulation by Stathmin1	0.69	0.0236	1.069	ACKR1,ACKR4,ADGRD1,APLNR,CHRM2,CREB3,FZD1,GLP1R,GPR146,PDGFC,PLCB2,PLCB4,RRAS,SSTR4
Germ Cell-Sertoli Cell Junction Signaling	0.684	0.0292	#NUM!	FNBP1,LAMC3,LIMK1,MAP3K6,RRAS
Retinol Biosynthesis	0.684	0.0435	#NUM!	LPL,PNPLA2
Apelin Pancreas Signaling Pathway	0.684	0.0435	#NUM!	APLN,APLNR
Prolactin Signaling	0.676	0.0349	#NUM!	CEBPB,RRAS,SOCS3
nNOS Signaling in Neurons	0.67	0.0426	#NUM!	CAPNS1,GRINA
Guanosine Nucleotides Degradation III	0.67	0.0769	#NUM!	XDH
UDP-N-acetyl-D-galactosamine Biosynthesis II	0.67	0.0769	#NUM!	HK1
fMLP Signaling in Neutrophils	0.654	0.0305	0	NFAT5,PLCB2,PLCB4,RRAS
HGF Signaling	0.648	0.0303	#NUM!	CDKN1A,ITGB3,MAP3K6,RRAS
Signaling by Rho Family GTPases	0.648	0.0261	1.342	CYFIP1,FNBP1,ITGB3,LIMK1,PARD3,PIP5K1C,SLC9A1
DNA Double-Strand Break Repair by Homologous Recombination	0.64	0.0714	#NUM!	ATRX
Urate Biosynthesis/Inosine 5'-phosphate Degradation	0.64	0.0714	#NUM!	XDH
Mineralocorticoid Biosynthesis	0.64	0.0714	#NUM!	HSD3B7
Unfolded protein response	0.638	0.0333	#NUM!	CEBPB,INSIG1,SREBF2
Insulin Secretion Signaling Pathway	0.638	0.0259	0.378	CPE,CREB3,EIF4EBP1,GLP1R,PLCB2,PLCB4,PLCE1
Melanoma Signaling	0.631	0.04	#NUM!	CDKN1A,RRAS
MYC Mediated Apoptosis Signaling	0.631	0.04	#NUM!	BCL2L1,FAS
Cell Cycle: G2/M DNA Damage Checkpoint Regulation	0.631	0.04	#NUM!	CDKN1A,RPS6KA1
Apelin Adipocyte Signaling Pathway	0.629	0.033	#NUM!	APLN,APLNR,GPX3
White Adipose Tissue Browning Pathway	0.618	0.0294	1	CEBPB,CREB3,NPR1,RUNX1T1
Superpathway of Citrulline Metabolism	0.614	0.0667	#NUM!	NOS3
Glucocorticoid Biosynthesis	0.614	0.0667	#NUM!	HSD3B7
Pyroptosis Signaling Pathway	0.613	0.0323	#NUM!	KCNQ1OT1,NEK7,TXNIP
Actin Nucleation by ARP-WASP Complex	0.613	0.0323	#NUM!	FNBP1,ITGB3,RRAS
Th2 Pathway	0.611	0.0292	#NUM!	HLA-A,HLA-DOB,NOTCH4,SOCS3
TNFR1 Signaling	0.606	0.0385	#NUM!	BIRC2,MAP4K2
Fcγ Receptor-mediated Phagocytosis in Macrophages and Monocytes	0.604	0.0319	#NUM!	SYK,TLN2,VAV3
MSP-RON Signaling In Cancer Cells Pathway	0.604	0.029	2	CREB3,PDGFC,RRAS,TCF7L1
Iron homeostasis signaling pathway	0.597	0.0288	#NUM!	FTH1,HIF3A,LRP1,PCBP1
Adenosine Nucleotides Degradation II	0.59	0.0625	#NUM!	XDH
Huntington's Disease Signaling	0.583	0.0249	1	BCL2L1,CAPNS1,CREB3,CTSD,PLCB2,PLCB4,POLR2L
Transcriptional Regulatory Network in Embryonic Stem Cells	0.582	0.037	#NUM!	FOXC1,TCF7L1
Lymphotoxin β Receptor Signaling	0.572	0.0364	#NUM!	BCL2L1,BIRC2
Xenobiotic Metabolism General Signaling Pathway	0.57	0.028	1	AHR,GSTM5,MAP3K6,RRAS
NRF2-mediated Oxidative Stress Response	0.567	0.0253	#NUM!	CYP1A1,FKBP5,FTH1,GSTM5,JUNB,RRAS
GNRH Signaling	0.565	0.0263	1.342	CREB3,MAP3K6,PLCB2,PLCB4,RRAS
CSDE1 Signaling Pathway	0.561	0.0357	#NUM!	CTTN,FN1
CD27 Signaling in Lymphocytes	0.55	0.0351	#NUM!	BCL2L1,MAP3K6
CNTF Signaling	0.55	0.0351	#NUM!	RPS6KA1,RRAS
Triacylglycerol Degradation	0.55	0.0351	#NUM!	LPL,PNPLA2
Nicotine Degradation III	0.539	0.0345	#NUM!	CYP1A1,CYP51A1
Dilated Cardiomyopathy Signaling Pathway	0.538	0.027	2	BAG3,MYO10,SCN5A,TTN
Corticotropin Releasing Hormone Signaling	0.532	0.0268	0	CREB3,NOS3,NPR1,NPR3
Sumoylation Pathway	0.532	0.0291	#NUM!	ARHGDIB,FAS,FNBP1
Purine Nucleotides Degradation II (Aerobic)	0.527	0.0526	#NUM!	XDH
PTEN Signaling	0.526	0.0267	#NUM!	BCL2L1,CDKN1A,ITGB3,RRAS
NAD Signaling Pathway	0.52	0.0265	#NUM!	ACADL,CEBPB,POLR2L,TIPARP
SPINK1 Pancreatic Cancer Pathway	0.52	0.0333	#NUM!	CPE,CPM
IL-2 Signaling	0.51	0.0328	#NUM!	RRAS,SYK
GADD45 Signaling	0.509	0.05	#NUM!	CDKN1A
Inflammasome pathway	0.509	0.05	#NUM!	NEK7
Chronic Myeloid Leukemia Signaling	0.503	0.028	#NUM!	BCL2L1,CDKN1A,RRAS
PPAR Signaling	0.503	0.028	#NUM!	PDGFC,PPARD,RRAS
Gustation Pathway	0.498	0.0246	-0.447	GLP1R,LPL,PLCB2,SCN5A,SCN7A
Coronavirus Pathogenesis Pathway	0.498	0.0246	-1.342	ACE,FAU,RPS26,RPS3,TRIM25
Relaxin Signaling	0.496	0.0258	#NUM!	NOS3,NPR1,NPR3,PDE9A
Paxillin Signaling	0.496	0.0278	#NUM!	ITGB3,RRAS,TLN2
Androgen Biosynthesis	0.491	0.0476	#NUM!	HSD3B7
Histamine Degradation	0.491	0.0476	#NUM!	ALDH2
Fatty Acid α-oxidation	0.491	0.0476	#NUM!	ALDH2
3-phosphoinositide Biosynthesis	0.488	0.0244	2.236	CDIPT,EPHX2,PIP5K1C,PPP5C,SOCS3
Epithelial Adherens Junction Signaling	0.485	0.0255	0	LIMK1,NOTCH4,RRAS,TCF7L1
Sertoli Cell-Sertoli Cell Junction Signaling	0.483	0.0243	#NUM!	ITGB3,JAM2,MAP3K6,NOS3,RRAS
Phagosome Maturation	0.475	0.0252	#NUM!	CTSC,CTSD,HLA-A,HLA-E
Prostate Cancer Signaling	0.47	0.0268	#NUM!	CDKN1A,CREB3,RRAS
Pyridoxal 5'-phosphate Salvage Pathway	0.465	0.0303	#NUM!	LIMK1,MAP3K6
Nicotine Degradation II	0.465	0.0303	#NUM!	CYP1A1,CYP51A1
IL-22 Signaling	0.444	0.0417	#NUM!	SOCS3
Tumoricidal Function of Hepatic Natural Killer Cells	0.444	0.0417	#NUM!	FAS
Neuregulin Signaling	0.438	0.0256	#NUM!	DCN,ITGB3,RRAS
Calcium Signaling	0.438	0.0231	0	ATP2A3,CREB3,GRINA,MYO10,NFAT5
GPCR-Mediated Nutrient Sensing in Enteroendocrine Cells	0.432	0.0254	#NUM!	PLCB2,PLCB4,PLCE1
GM-CSF Signaling	0.432	0.0286	#NUM!	BCL2L1,RRAS
Role of JAK family kinases in IL-6-type Cytokine Signaling	0.431	0.04	#NUM!	SOCS3
Growth Hormone Signaling	0.425	0.0282	#NUM!	RPS6KA1,SOCS3
IL-10 Signaling	0.417	0.0278	#NUM!	LBP,SOCS3
Th1 and Th2 Activation Pathway	0.409	0.0233	#NUM!	HLA-A,HLA-DOB,NOTCH4,SOCS3
Hypoxia Signaling in the Cardiovascular System	0.402	0.027	#NUM!	CREB3,NOS3
Glioma Signaling	0.399	0.0242	#NUM!	CDKN1A,PDGFC,RRAS
Glutathione Redox Reactions I	0.393	0.0357	#NUM!	GPX3
Erythropoietin Signaling Pathway	0.387	0.0226	2	BCL2L1,BIRC2,NOS3,RRAS
NF-κB Activation by Viruses	0.376	0.0256	#NUM!	ITGB3,RRAS
Thyroid Cancer Signaling	0.369	0.0253	#NUM!	RRAS,TCF7L1
Dopamine Receptor Signaling	0.369	0.0253	#NUM!	MAOA,MAOB
Atherosclerosis Signaling	0.363	0.0229	#NUM!	LPL,PDGFC,PLA2G4B
Role of MAPK Signaling in the Pathogenesis of Influenza	0.35	0.0244	#NUM!	PLA2G4B,RRAS
TNFR2 Signaling	0.349	0.0312	#NUM!	BIRC2
STAT3 Pathway	0.344	0.0222	#NUM!	CDKN1A,RRAS,SOCS3
Role of PKR in Interferon Induction and Antiviral Response	0.339	0.0221	#NUM!	COLEC12,FAS,PDGFC
FcγRIIB Signaling in B Lymphocytes	0.333	0.0235	#NUM!	RRAS,SYK
LPS-stimulated MAPK Signaling	0.333	0.0235	#NUM!	LBP,RRAS
HIPPO signaling	0.333	0.0235	#NUM!	FAT4,PARD3
Senescence Pathway	0.333	0.0202	0.816	CAPNS1,CDKN1A,CEBPB,EIF4EBP1,NFAT5,RRAS
Hepatic Cholestasis	0.331	0.0209	#NUM!	ESR1,HSD3B7,LBP,MAP4K2
Inhibition of Angiogenesis by TSP1	0.33	0.0294	#NUM!	NOS3
Role of JAK2 in Hormone-like Cytokine Signaling	0.33	0.0294	#NUM!	SOCS3
Ethanol Degradation II	0.33	0.0294	#NUM!	ALDH2
PDGF Signaling	0.327	0.0233	#NUM!	PDGFC,RRAS
Xenobiotic Metabolism PXR Signaling Pathway	0.323	0.0207	0	ALDH2,GSTM5,MAOA,MAOB
Insulin Receptor Signaling	0.321	0.0214	#NUM!	EIF4EBP1,RRAS,SOCS3
IL-9 Signaling	0.321	0.0286	#NUM!	SOCS3
Nucleotide Excision Repair Pathway	0.321	0.0286	#NUM!	POLR2L
Hereditary Breast Cancer Signaling	0.313	0.0211	#NUM!	CDKN1A,POLR2L,RRAS
MIF-mediated Glucocorticoid Regulation	0.312	0.0278	#NUM!	PLA2G4B
Fatty Acid β-oxidation I	0.312	0.0278	#NUM!	ECI2
Interferon Signaling	0.312	0.0278	#NUM!	IFITM2
Ceramide Signaling	0.305	0.0222	#NUM!	CTSD,RRAS
Glutathione-mediated Detoxification	0.304	0.027	#NUM!	GSTM5
Complement System	0.304	0.027	#NUM!	C1R
RANK Signaling in Osteoclasts	0.3	0.022	#NUM!	BIRC2,MAP3K6
IL-17A Signaling in Fibroblasts	0.296	0.0263	#NUM!	CEBPB
Superpathway of Methionine Degradation	0.296	0.0263	#NUM!	CDO1
Thyroid Hormone Metabolism II (via Conjugation and/or Degradation)	0.281	0.025	#NUM!	Sult1a1
Small Cell Lung Cancer Signaling	0.277	0.0208	#NUM!	BCL2L1,BIRC2
TGF-β Signaling	0.277	0.0208	#NUM!	INHBA,RRAS
Mechanisms of Viral Exit from Host Cells	0.273	0.0244	#NUM!	SH3GL2
ATM Signaling	0.272	0.0206	#NUM!	CDKN1A,CREB3
Type II Diabetes Mellitus Signaling	0.271	0.0196	#NUM!	CEBPB,PKM,SOCS3
Salvage Pathways of Pyrimidine Ribonucleotides	0.268	0.0204	#NUM!	LIMK1,MAP3K6
April Mediated Signaling	0.266	0.0238	#NUM!	NFAT5
B Cell Activating Factor Signaling	0.26	0.0233	#NUM!	NFAT5
Oncostatin M Signaling	0.26	0.0233	#NUM!	RRAS
Autophagy	0.258	0.0188	2	BNIP3,CREB3,PLEKHM1,SESN1
Agranulocyte Adhesion and Diapedesis	0.255	0.0187	#NUM!	ACKR4,FN1,MMP15,MYO10
MIF Regulation of Innate Immunity	0.253	0.0227	#NUM!	PLA2G4B
BER (Base Excision Repair) Pathway	0.253	0.0227	#NUM!	ARL6IP5
Role of RIG1-like Receptors in Antiviral Innate Immunity	0.241	0.0217	#NUM!	TRIM25
tRNA Splicing	0.241	0.0217	#NUM!	PDE9A
IL-23 Signaling Pathway	0.241	0.0217	#NUM!	SOCS3
iNOS Signaling	0.235	0.0213	#NUM!	LBP
Telomerase Signaling	0.231	0.0187	#NUM!	CDKN1A,RRAS
Assembly of RNA Polymerase II Complex	0.218	0.02	#NUM!	POLR2L
UVC-Induced MAPK Signaling	0.213	0.0196	#NUM!	RRAS
Amyloid Processing	0.213	0.0196	#NUM!	CAPNS1
UVB-Induced MAPK Signaling	0.208	0.0192	#NUM!	EIF4EBP1
Phototransduction Pathway	0.199	0.0185	#NUM!	NPR1
FXR/RXR Activation	0	0.0159	#NUM!	LPL,PLTP
Tight Junction Signaling	0	0.0112	#NUM!	JAM2,MYO10
Role of BRCA1 in DNA Damage Response	0	0.0125	#NUM!	CDKN1A
RAR Activation	0	0.0049	#NUM!	TNIP1
α-Adrenergic Signaling	0	0.00926	#NUM!	RRAS
IL-12 Signaling and Production in Macrophages	0	0.00735	#NUM!	CEBPB
Role of Pattern Recognition Receptors in Recognition of Bacteria and Viruses	0	0.00641	#NUM!	SYK
Role of NFAT in Regulation of the Immune Response	0	0.0119	0.378	HLA-A,HLA-DOB,NFAT5,PLCB2,PLCB4,RRAS,SYK
CCR5 Signaling in Macrophages	0	0.002	#NUM!	FAS
CD40 Signaling	0	0.0149	#NUM!	PTGS1
Calcium-induced T Lymphocyte Apoptosis	0	0.00652	#NUM!	ATP2A3,HLA-A,HLA-DOB
Cytotoxic T Lymphocyte-mediated Apoptosis of Target Cells	0	0.00706	#NUM!	FAS,HLA-A,HLA-E
IL-3 Signaling	0	0.0127	#NUM!	RRAS
IL-17 Signaling	0	0.016	#NUM!	CEBPB,PDGFC,RRAS
Thrombopoietin Signaling	0	0.0159	#NUM!	RRAS
CTLA4 Signaling in Cytotoxic T Lymphocytes	0	0.00628	#NUM!	HLA-A,HLA-E,SYK
T Helper Cell Differentiation	0	0.00425	#NUM!	HLA-A,HLA-DOB
CD28 Signaling in T Helper Cells	0	0.00774	#NUM!	HLA-A,HLA-DOB,NFAT5,SYK
IL-15 Signaling	0	0.00568	#NUM!	BCL2L1,RRAS,SYK
Dendritic Cell Maturation	0	0.0136	0.707	CD1D,CREB3,HLA-A,HLA-DOB,HLA-E,PLCB2,PLCB4,PLCE1
Reelin Signaling in Neurons	0	0.0159	#NUM!	GRINA,LIMK1
Renin-Angiotensin Signaling	0	0.0164	#NUM!	ACE,RRAS
ICOS-ICOSL Signaling in T Helper Cells	0	0.00592	#NUM!	HLA-A,HLA-DOB,NFAT5
Lipid Antigen Presentation by CD1	0	0.00481	#NUM!	CD1D,PSAP
HMGB1 Signaling	0	0.012	#NUM!	FNBP1,RRAS
Maturity Onset Diabetes of Young (MODY) Signaling	0	0.0128	#NUM!	UCP2
Role of CHK Proteins in Cell Cycle Checkpoint Control	0	0.0175	#NUM!	CDKN1A
Androgen Signaling	0	0.00592	#NUM!	POLR2L
Renal Cell Carcinoma Signaling	0	0.0125	#NUM!	RRAS
Type I Diabetes Mellitus Signaling	0	0.0118	#NUM!	CPE,FAS,HLA-A,HLA-DOB,HLA-E,SOCS3
Endometrial Cancer Signaling	0	0.0167	#NUM!	RRAS
Allograft Rejection Signaling	0	0.0103	#NUM!	FAS,H2-T24,HLA-A,HLA-DOB,HLA-E
Autoimmune Thyroid Disease Signaling	0	0.00881	#NUM!	FAS,HLA-A,HLA-DOB,HLA-E
Graft-versus-Host Disease Signaling	0	0.00897	#NUM!	FAS,HLA-A,HLA-DOB,HLA-E
Non-Small Cell Lung Cancer Signaling	0	0.0106	#NUM!	RRAS
Production of Nitric Oxide and Reactive Oxygen Species in Macrophages	0	0.0105	#NUM!	FNBP1,MAP3K6
Gα12/13 Signaling	0	0.015	#NUM!	RRAS,VAV3
G Beta Gamma Signaling	0	0.00775	#NUM!	RRAS
Communication between Innate and Adaptive Immune Cells	0	0.00215	#NUM!	HLA-A,HLA-E
Systemic Lupus Erythematosus Signaling	0	0.00643	#NUM!	HLA-A,HLA-E,NFAT5,RRAS
CDC42 Signaling	0	0.0122	#NUM!	H2-T24,HLA-A,HLA-DOB,HLA-E,ITGB3,LIMK1,PARD3
Retinoic acid Mediated Apoptosis Signaling	0	0.0167	#NUM!	TIPARP
Phospholipase C Signaling	0	0.0177	0.302	CREB3,FNBP1,ITGB3,NFAT5,PLA2G4B,PLCB2,PLCB4,PLCE1,RALGDS,RAPGEF3,RRAS,SYK
HER-2 Signaling in Breast Cancer	0	0.0176	2	CDKN1A,ITGB3,PARD3,RRAS
Altered T Cell and B Cell Signaling in Rheumatoid Arthritis	0	0.0061	#NUM!	FAS,HLA-A,HLA-DOB
Role of NFAT in Cardiac Hypertrophy	0	0.018	1	PLCB2,PLCB4,PLCE1,RRAS
Regulation of IL-2 Expression in Activated and Anergic T Lymphocytes	0	0.00651	#NUM!	NFAT5,RRAS,VAV3
NUR77 Signaling in T Lymphocytes	0	0.00781	#NUM!	H2-T24,HLA-A,HLA-DOB,HLA-E
PKCθ Signaling in T Lymphocytes	0	0.0108	0.816	HLA-A,HLA-DOB,MAP3K6,NFAT5,RRAS,VAV3
Antiproliferative Role of TOB in T Cell Signaling	0	0.00235	#NUM!	RPS6KA1
OX40 Signaling Pathway	0	0.0104	#NUM!	BCL2L1,H2-T24,HLA-A,HLA-DOB,HLA-E
Cyclins and Cell Cycle Regulation	0	0.0119	#NUM!	CDKN1A
Cell Cycle Control of Chromosomal Replication	0	0.0179	#NUM!	CDK17
Role of IL-17A in Arthritis	0	0.0175	#NUM!	RPS6KA1
ERBB Signaling	0	0.0106	#NUM!	RRAS
ERB2-ERBB3 Signaling	0	0.0154	#NUM!	RRAS
ERBB4 Signaling	0	0.0147	#NUM!	RRAS
GDNF Family Ligand-Receptor Interactions	0	0.0132	#NUM!	RRAS
Netrin Signaling	0	0.0139	#NUM!	NFAT5
D-myo-inositol (1,4,5,6)-Tetrakisphosphate Biosynthesis	0	0.0168	#NUM!	EPHX2,PPP5C,SOCS3
D-myo-inositol (3,4,5,6)-tetrakisphosphate Biosynthesis	0	0.0168	#NUM!	EPHX2,PPP5C,SOCS3
3-phosphoinositide Degradation	0	0.0157	#NUM!	EPHX2,PPP5C,SOCS3
Oxidative Ethanol Degradation III	0	0.0179	#NUM!	ALDH2
Gαq Signaling	0	0.0176	#NUM!	FNBP1,PLCB2,PLCB4
Remodeling of Epithelial Adherens Junctions	0	0.0147	#NUM!	HGS
Granulocyte Adhesion and Diapedesis	0	0.0106	#NUM!	ACKR4,MMP15
TEC Kinase Signaling	0	0.00864	0	FAS,FNBP1,ITGB3,TNFRSF25,VAV3
Oxidative Phosphorylation	0	0.018	#NUM!	NDUFS2,UQCRQ
Toll-like Receptor Signaling	0	0.0128	#NUM!	LBP
Cell Cycle: G1/S Checkpoint Regulation	0	0.0147	#NUM!	CDKN1A
SAPK/JNK Signaling	0	0.00398	#NUM!	MAP4K2,RRAS
Cardiac β-adrenergic Signaling	0	0.0169	#NUM!	ATP2A3,GRK3,PDE9A
Protein Ubiquitination Pathway	0	0.0145	#NUM!	BIRC2,HLA-A,HLA-E,HSPB1
FGF Signaling	0	0.0119	#NUM!	CREB3
B Cell Receptor Signaling	0	0.0111	1.89	BCL2L1,CREB3,MAP3K6,NFAT5,RRAS,SYK,VAV3
NF-κB Signaling	0	0.00351	#NUM!	RRAS,TNIP1
T Cell Receptor Signaling	0	0.013	1.414	H2-T24,HLA-A,HLA-DOB,HLA-E,NFAT5,RRAS,TCF7L1,VAV3
BMP signaling pathway	0	0.0115	#NUM!	RRAS
Cancer Drug Resistance By Drug Efflux	0	0.0172	#NUM!	RRAS
Sirtuin Signaling Pathway	0	0.0171	0.447	ACADL,NDRG1,NDUFS2,NOS3,UCP2
Th17 Activation Pathway	0	0.0062	#NUM!	AHR,NFAT5,SOCS3
NER (Nucleotide Excision Repair, Enhanced Pathway)	0	0.00971	#NUM!	POLR2L
SPINK1 General Cancer Pathway	0	0.0145	#NUM!	RRAS
Endocannabinoid Developing Neuron Pathway	0	0.016	#NUM!	CREB3,RRAS
BAG2 Signaling Pathway	0	0.0119	#NUM!	CDKN1A
T Cell Exhaustion Signaling Pathway	0	0.00883	#NUM!	HLA-A,HLA-DOB,HLA-E,NFAT5,RRAS
Systemic Lupus Erythematosus In T Cell Signaling Pathway	0	0.0172	0.905	CREB3,ESR1,FAS,FNBP1,H2-T24,HLA-A,HLA-DOB,HLA-E,NOS3,RRAS,SYK
Systemic Lupus Erythematosus In B Cell Signaling Pathway	0	0.00692	0.447	BCL2L1,NFAT5,RASGRP3,RRAS,SYK
Xenobiotic Metabolism CAR Signaling Pathway	0	0.0158	#NUM!	ALDH2,CYP1A1,GSTM5
Regulation Of The Epithelial Mesenchymal Transition By Growth Factors Pathway	0	0.0104	#NUM!	PDGFC,RRAS
Role of MAPK Signaling in Promoting the Pathogenesis of Influenza	0	0.0177	#NUM!	PLA2G4B,RRAS
Role of MAPK Signaling in Inhibiting the Pathogenesis of Influenza	0	0.013	#NUM!	PLA2G4B
