# Supplementary material for: Endothelial AHR activity prevents lung barrier disruption in viral infection
Source: Nature. Author manuscript; Available in PMC 2023 Sep 28. (PMC7615136; doi:10.1038/s41586-023-06287-y)
Supplement: Table S2 [file EMS188101-supplement-Table_S2.xls]

## Sheet: Sheet0
© 2000-2022 QIAGEN. All rights reserved.
Ingenuity Canonical Pathways	-log(p-value)	Ratio	z-score	Molecules
FAT10 Signaling Pathway	19.9	0.518	#NUM!	NUB1,PSMA1,PSMA2,PSMA4,PSMA5,PSMA6,PSMA7,PSMB1,PSMB10,PSMB2,PSMB3,PSMB4,PSMB6,PSMB7,PSMC1,PSMC2,PSMC3,PSMC4,PSMC5,PSMD1,PSMD11,PSMD12,PSMD14,PSMD2,PSMD3,PSMD4,PSMD6,PSMD7,PSME2
BAG2 Signaling Pathway	18.9	0.405	0.378	HSPA1A/HSPA1B,HSPA4,HSPA5,HSPA9,PINK1,PSMA1,PSMA2,PSMA4,PSMA5,PSMA6,PSMA7,PSMB1,PSMB10,PSMB2,PSMB3,PSMB4,PSMB6,PSMB7,PSMC1,PSMC2,PSMC3,PSMC4,PSMC5,PSMD1,PSMD11,PSMD12,PSMD14,PSMD2,PSMD3,PSMD4,PSMD6,PSMD7,PSME2,TP53
Inhibition of ARE-Mediated mRNA Degradation Pathway	16.5	0.273	-0.728	AGO3,AKT1,AKT3,CNOT2,DIS3,EXOSC10,EXOSC2,EXOSC7,PPP2R1A,PPP2R1B,PPP2R2A,PPP2R5A,PRKACA,PRKAG2,PSMA1,PSMA2,PSMA4,PSMA5,PSMA6,PSMA7,PSMB1,PSMB10,PSMB2,PSMB3,PSMB4,PSMB6,PSMB7,PSMC1,PSMC2,PSMC3,PSMC4,PSMC5,PSMD1,PSMD11,PSMD12,PSMD14,PSMD2,PSMD3,PSMD4,PSMD6,PSMD7,PSME2,TNFSF12,YWHAH
Huntington's Disease Signaling	14.8	0.203	-0.832	AKT1,AKT3,AP2A2,ATP5F1B,ATP5F1C,BCL2L1,CAPN2,CASP1,CASP4,CASP7,CASP8,CREB3,CREBBP,CYCS,DNM2,DNM3,HDAC1,HDAC5,HDAC9,HSPA1A/HSPA1B,HSPA4,HSPA5,HSPA9,PIK3C2B,POLR2A,PRKCI,PSMA1,PSMA2,PSMA4,PSMA5,PSMA6,PSMA7,PSMB1,PSMB10,PSMB2,PSMB3,PSMB4,PSMB6,PSMB7,PSMC1,PSMC2,PSMC3,PSMC4,PSMC5,PSMD1,PSMD11,PSMD12,PSMD14,PSMD2,PSMD3,PSMD4,PSMD6,PSMD7,PSME2,TCERG1,TGM2,TP53
Protein Ubiquitination Pathway	10.6	0.178	#NUM!	ANAPC5,BRCA1,CDC20,CDC34,DNAJC11,HSP90AB1,HSPA1A/HSPA1B,HSPA4,HSPA5,HSPA9,HSPB8,HSPD1,PSMA1,PSMA2,PSMA4,PSMA5,PSMA6,PSMA7,PSMB1,PSMB10,PSMB2,PSMB3,PSMB4,PSMB6,PSMB7,PSMC1,PSMC2,PSMC3,PSMC4,PSMC5,PSMD1,PSMD11,PSMD12,PSMD14,PSMD2,PSMD3,PSMD4,PSMD6,PSMD7,PSME2,SMO,UBE2B,UBE2T,UBR1,UCHL5,USP1,USP34,USP5,USP9X
Kinetochore Metaphase Signaling Pathway	10.6	0.261	2.449	ANAPC5,ANAPC7,BIRC5,BUB1B,CCNB1,CDC20,CDCA8,CDK1,CENPA,CENPE,CENPH,CENPL,CENPN,CENPQ,ESPL1,INCENP,KIF2C,KNTC1,MAD1L1,MAD2L1,MASTL,PLK1,PMF1/PMF1-BGLAP,PPP1R14C,PPP1R3C,PPP2R5A,RAD21,SKA1,TTK
tRNA Charging	9.34	0.41	4	CARS1,EPRS1,FARS2,FARSA,FARSB,GARS1,HARS1,IARS1,KARS1,LARS1,NARS1,Qars,RARS1,TARS1,VARS1,WARS1
Hereditary Breast Cancer Signaling	9.16	0.218	#NUM!	AKT1,AKT3,BRCA1,BRCA2,BRD7,CCNB1,CDC25C,CDK1,CREBBP,FAAP100,HDAC1,HDAC5,HDAC9,MLH1,MSH2,MSH6,NPM1,NRAS,PALB2,PHF10,PIK3C2B,PMS2,POLR2A,RAD50,RFC1,RFC5,RPA1,RRAS2,SMARCA4,SMARCC1,TP53
Role of BRCA1 in DNA Damage Response	8.67	0.275	-0.277	BRCA1,BRCA2,BRD7,E2F6,E2F7,E2F8,FAAP100,MLH1,MSH2,MSH6,PHF10,PLK1,RAD50,RBL1,RFC1,RFC5,RPA1,SMARCA4,SMARCC1,STAT1,TOPBP1,TP53
Ovarian Cancer Signaling	7.4	0.19	-0.333	AKT1,AKT3,BRAF,BRCA1,BRCA2,CTNNB1,E2F6,FZD7,HDAC1,HDAC5,HDAC9,MLH1,MSH2,MSH6,NRAS,PA2G4,PIK3C2B,PMS2,PRKACA,PRKAG2,PTGS1,RBL1,RRAS2,SMO,SUV39H1,TFDP1,TP53,VEGFB,WNT5A,WNT5B
Mitotic Roles of Polo-Like Kinase	7.15	0.273	2.714	ANAPC5,ANAPC7,CCNB1,CCNB2,CDC20,CDC25C,CDK1,ESPL1,HSP90AB1,KIF11,PLK1,PLK4,PPP2R1A,PPP2R1B,PPP2R2A,PPP2R5A,PRC1,RAD21
Molecular Mechanisms of Cancer	7.01	0.13	#NUM!	ADCY3,ADCY4,ADCY7,AKT1,AKT3,ARHGEF10,ARHGEF16,ARHGEF5,AURKA,BAK1,BCL2L1,BMP3,BMPR1B,BRAF,BRCA1,CASP7,CASP8,CDC25C,CDK1,CREBBP,CTNNA1,CTNNB1,CTNND1,CYCS,E2F6,E2F7,E2F8,FZD7,HAT1,HDAC1,HDAC5,HDAC9,IRS1,ITGA1,ITGA11,ITGA2,ITGA6,ITGB5,ITGB7,NCSTN,NF1,NRAS,PA2G4,PIK3C2B,PRKACA,PRKAG2,PRKCI,RAC1,RAPGEF1,RBL1,RRAS2,SMAD6,SMO,SUV39H1,TFDP1,TP53,WNT5A,WNT5B
Cyclins and Cell Cycle Regulation	6.8	0.238	1.387	CCNA2,CCNB1,CCNB2,CDC34,CDK1,E2F6,E2F7,E2F8,HDAC1,HDAC5,HDAC9,PA2G4,PPP2R1A,PPP2R1B,PPP2R2A,PPP2R5A,RBL1,SUV39H1,TFDP1,TP53
Cell Cycle Control of Chromosomal Replication	6.74	0.286	4	CDK1,CDT1,DBF4,LIG1,MCM2,MCM3,MCM4,MCM5,MCM6,MCM7,POLA1,POLA2,POLE,PRIM1,RPA1,TOP2A
Role of CHK Proteins in Cell Cycle Checkpoint Control	6.62	0.281	-0.277	BRCA1,CDC25C,CDK1,E2F6,E2F7,E2F8,PLK1,PPP2R1A,PPP2R1B,PPP2R2A,PPP2R5A,RAD50,RFC1,RFC5,RPA1,TP53
Axonal Guidance Signaling	6.16	0.12	#NUM!	ACE,ADAM19,Adam1a,ADAM22,ADAM28,Adam4/Gm4787,ADAM7,ADAMTS1,ADAMTS20,AKT1,AKT3,ARPC3,BCAR1,BMP3,CFL1,EFNA3,EFNA5,EPHA1,EPHA7,FZD7,ITGA1,ITGA11,ITGA2,ITGA6,ITGB5,ITGB7,MICAL1,MME,MMP14,MMP15,MYL9,MYSM1,NFAT5,NOTUM,NRAS,NRP1,NTF3,PDIA3,PFN1,PIK3C2B,PITRM1,PLCD4,PLCH2,PLXNA2,PLXND1,PRKACA,PRKAG2,PRKCI,PSMD14,RAC1,RRAS2,SEMA3F,SEMA3G,SEMA4C,SEMA4F,SMO,TUBA8,TUBB,VEGFB,WNT5A,WNT5B
Mismatch Repair in Eukaryotes	5.74	0.5	#NUM!	FEN1,MLH1,MSH2,MSH6,PMS2,RFC1,RFC5,RPA1
Regulation of eIF4 and p70S6K Signaling	5.21	0.156	0.302	AGO3,AKT1,AKT3,EIF2S1,EIF2S2,EIF3A,EIF3C,EIF3D,EIF3G,EIF4G1,IRS1,ITGA1,ITGA11,ITGA2,ITGA6,ITGB5,ITGB7,NRAS,PABPC1,PIK3C2B,PPP2R1A,PPP2R1B,PPP2R2A,PPP2R5A,RPS2,RPS26,RPSA,RRAS2
ATM Signaling	5.14	0.196	-0.243	BRCA1,CCNB1,CCNB2,CDC25C,CDK1,CREB3,CREBBP,PPP2R1A,PPP2R1B,PPP2R2A,PPP2R5A,RAD50,SMC2,SUV39H1,TDP1,TOPBP1,TP53,TRIM28,TRRAP
Cell Cycle: G2/M DNA Damage Checkpoint Regulation	5.09	0.26	-2.111	AURKA,BORA,BRCA1,CCNB1,CCNB2,CDC25C,CDC34,CDK1,CKS1B,PLK1,TOP2A,TP53,YWHAH
ERK/MAPK Signaling	4.57	0.14	1.633	BCAR1,BRAF,CREB3,CREBBP,ELF3,ITGA1,ITGA11,ITGA2,ITGA6,ITGB5,ITGB7,NRAS,PIK3C2B,PLA2G3,PLA2G4A,PPP1R14C,PPP1R3C,PPP2R1A,PPP2R1B,PPP2R2A,PPP2R5A,PRKACA,PRKAG2,PRKCI,RAC1,RAPGEF1,RPS6KA4,RRAS2,STAT1,YWHAH
Pancreatic Adenocarcinoma Signaling	4.48	0.167	1.265	AKT1,AKT3,BCL2L1,BIRC5,BRCA2,E2F6,E2F7,E2F8,HDAC1,HDAC5,HDAC9,PA2G4,PIK3C2B,PLD1,RAC1,RBL1,STAT1,SUV39H1,TFDP1,TP53,VEGFB
Sertoli Cell-Sertoli Cell Junction Signaling	4.47	0.141	#NUM!	ACTN1,ACTN4,AKT1,AKT3,BCAR1,CLDN10,CLDN18,CLDN5,CTNNA1,CTNNB1,ITGA1,ITGA11,ITGA2,ITGA6,ITGB5,ITGB7,MAP3K13,NRAS,PALS2,PLS1,PRKACA,PRKAG2,RAC1,RRAS2,SPTBN2,TJP2,TUBA8,TUBB,YBX3
DNA damage-induced 14-3-3σ Signaling	4.03	0.368	#NUM!	AKT1,AKT3,BRCA1,CCNB1,CCNB2,CDK1,TP53
DNA Double-Strand Break Repair by Homologous Recombination	3.95	0.429	#NUM!	BRCA1,BRCA2,LIG1,POLA1,RAD50,RPA1
Prostate Cancer Signaling	3.72	0.161	#NUM!	AKT1,AKT3,CREB3,CREBBP,CTNNB1,E2F6,HDAC1,HDAC5,HDAC9,HSP90AB1,NRAS,PA2G4,PIK3C2B,RBL1,RRAS2,SUV39H1,TFDP1,TP53
Senescence Pathway	3.65	0.118	-0.354	AKT1,AKT3,ANAPC5,ANAPC7,BRAF,CACNA1C,CACNA1D,CACNB4,CAPN2,CAT,CCNB1,CCNB2,CDC25C,CDK1,CREBBP,DMTF1,E2F6,E2F7,E2F8,ELF3,EZH2,NF1,NFAT5,NRAS,PIK3C2B,PPP2R1A,PPP2R1B,PPP2R2A,PPP2R5A,RAD50,RBL1,RPS6KA4,RRAS2,SMAD6,TP53
Leptin Signaling in Obesity	3.65	0.184	0	ADCY3,ADCY4,ADCY7,AKT1,AKT3,GHRL,NOTUM,PDE3A,PDIA3,PIK3C2B,PLCD4,PLCH2,PRKACA,PRKAG2
Cell Cycle: G1/S Checkpoint Regulation	3.59	0.191	0.632	CDC34,E2F6,E2F7,E2F8,HDAC1,HDAC5,HDAC9,PA2G4,PAK1IP1,RBL1,SUV39H1,TFDP1,TP53
Cardiac Hypertrophy Signaling (Enhanced)	3.58	0.101	-1.896	ACE,ADCY3,ADCY4,ADCY7,AKT1,AKT3,ATP2A3,CACNA1C,CACNA1D,CACNB4,CSF2,CTNNB1,DIAPH3,FGF1,FGF11,FGFR2,FZD7,GDE1,HDAC1,HDAC5,HDAC9,IL10RB,IL11RA,IL13RA1,IL1RL2,ITGA1,ITGA11,ITGA2,ITGA6,ITGB5,ITGB7,MAP3K13,NFAT5,NOTUM,NPR1,NRAS,PDE1B,PDE3A,PDE7A,PDE7B,PDIA3,PIK3C2B,PLCD4,PLCH2,PRKACA,PRKAG2,PRKCI,RRAS2,RYR2,SMO,TG,TNFSF12,Tnfsf9,WNT5A,WNT5B
Osteoarthritis Pathway	3.49	0.124	1.091	ACVRL1,ANXA5,CASP1,CASP4,CASP7,CASP8,CREB3,CREBBP,CTNNA1,CTNNB1,ELF3,FZD7,IL1RL2,ITGA1,ITGA11,ITGA2,ITGA6,ITGB5,ITGB7,MYBBP1A,PPARD,PRKAG2,RAC1,SDC4,SLC39A8,SMAD6,SMO,SPHK1,VEGFB
Chronic Myeloid Leukemia Signaling	3.49	0.159	#NUM!	AKT1,AKT3,BCL2L1,E2F6,E2F7,E2F8,HDAC1,HDAC5,HDAC9,NRAS,PA2G4,PIK3C2B,RBL1,RRAS2,SUV39H1,TFDP1,TP53
p53 Signaling	3.45	0.163	-0.258	AKT1,AKT3,BCL2L1,BIRC5,BRCA1,CTNNB1,HDAC1,HDAC9,PERP,PIDD1,PIK3C2B,PLAGL1,TOPBP1,TP53,TP63,TRIM29
UVA-Induced MAPK Signaling	3.45	0.163	1	BCL2L1,CYCS,NOTUM,NRAS,PARP10,PARP11,PARP12,PARP9,PDIA3,PIK3C2B,PLCD4,PLCH2,RPS6KA4,RRAS2,STAT1,TP53
Integrin Signaling	3.45	0.127	3	ACTN1,ACTN4,AKT1,AKT3,ARPC3,ASAP1,BCAR1,BCAR3,BRAF,CAPN2,CTTN,ITGA1,ITGA11,ITGA2,ITGA6,ITGB5,ITGB7,MYL9,NRAS,PFN1,PIK3C2B,RAC1,RAPGEF1,RRAS2,TSPAN7,TTN,ZYX
Cellular Effects of Sildenafil (Viagra)	3.42	0.141	#NUM!	ADCY3,ADCY4,ADCY7,CACNA1C,CACNA1D,CACNB4,MYH7,MYH9,MYL9,NOTUM,NPR1,NPR2,PABPC4,PDE1B,PDE3A,PDIA3,PLCD4,PLCH2,PRKACA,PRKAG2,SLC4A5
HER-2 Signaling in Breast Cancer	3.36	0.123	1.291	AAAS,AKT1,AKT3,BIRC5,BRAF,CASP7,ELF3,ITGB5,ITGB7,KPNB1,MTCL1,NDC1,NRAS,NUP107,NUP133,NUP160,NUP188,NUP205,NUP43,NUP58,NUP62,NUP88,NUP93,PIK3C2B,PRKCI,RBL1,RRAS2,TP53
Sphingosine-1-phosphate Signaling	3.34	0.15	-0.243	ACER2,ADCY3,ADCY4,ADCY7,AKT1,AKT3,CASP1,CASP4,CASP7,CASP8,NOTUM,PDIA3,PIK3C2B,PLCD4,PLCH2,RAC1,S1PR1,SPHK1
Semaphorin Neuronal Repulsive Signaling Pathway	3.34	0.139	-0.688	AKT1,AKT3,BCAN,CFL1,ITGA1,ITGA11,ITGA2,ITGA6,ITGB5,ITGB7,MICAL1,MYL9,NRP1,PIK3C2B,PLXNA2,PLXND1,PRKACA,PRKAG2,RAC1,SEMA3F,TP53
WNT/Ca+ pathway	3.28	0.188	-0.577	CREB3,CREBBP,FZD7,NFAT5,NOTUM,PDIA3,PLCD4,PLCH2,ROR1,SMO,WNT5A,WNT5B
CSDE1 Signaling Pathway	3.23	0.196	1.265	AGO3,AKT1,AKT3,CTNNB1,CTTN,HNRNPD,PABPC1,PABPC4,PTBP1,RAC1,SDC4
PI3K/AKT Signaling	3.18	0.126	1.807	AKT1,AKT3,BCL2L1,CTNNB1,EPM2A,HSP90AB1,IL10RB,IL11RA,IL13RA1,IL1RL2,INPP5D,ITGA1,ITGA11,ITGA2,ITGA6,ITGB5,ITGB7,NRAS,PPP2R1A,PPP2R1B,PPP2R2A,PPP2R5A,RRAS2,TP53,YWHAH
Glioma Signaling	3.17	0.145	1.134	AKT1,AKT3,CAMK1,E2F6,E2F7,E2F8,HDAC1,HDAC5,HDAC9,NRAS,PA2G4,PIK3C2B,PRKCI,RBL1,RRAS2,SUV39H1,TFDP1,TP53
Adipogenesis pathway	3.14	0.141	#NUM!	AKT1,BMPR1B,BSCL2,CTNNB1,EZH2,FGF1,FGFR2,FZD7,HAT1,HDAC1,HDAC5,HDAC9,KAT2A,LPL,RBBP7,SMO,SREBF1,TP53,WNT5A
Tight Junction Signaling	3.14	0.129	#NUM!	AKT1,AKT3,CLDN10,CLDN18,CLDN5,CPSF1,CPSF2,CSTF1,CTNNA1,CTNNB1,MYH7,MYH9,MYL9,PPP2R1A,PPP2R1B,PPP2R2A,PPP2R5A,PRKACA,PRKAG2,PRKCI,RAC1,TJP2,YBX3
Cardiac β-adrenergic Signaling	3.14	0.129	-2.065	ADCY3,ADCY4,ADCY7,AKAP7,ATP2A3,CACNA1C,CACNA1D,CACNB4,GDE1,GRK3,PDE1B,PDE3A,PDE7A,PDE7B,PPP1R14C,PPP1R3C,PPP2R1A,PPP2R1B,PPP2R2A,PPP2R5A,PRKACA,PRKAG2,RYR2
Spliceosomal Cycle	3.12	0.204	3.162	AQR,DDX46,DHX38,EFTUD2,PPIE,SF3A1,SF3A3,SF3B2,SF3B3,SF3B4
Ephrin Receptor Signaling	3.11	0.124	2.496	AKT1,AKT3,ARPC3,BCAR1,CFL1,CREB3,CREBBP,EFNA3,EFNA5,EPHA1,EPHA7,FGF1,ITGA1,ITGA11,ITGA2,ITGA6,ITGB5,ITGB7,MAP4K4,NRAS,PTPN13,RAC1,RAPGEF1,RRAS2,VEGFB
Epithelial Adherens Junction Signaling	3.11	0.134	0.218	AKT1,AKT3,ARPC3,CFL1,CTNNA1,CTNNB1,CTNND1,FGF1,NOTCH3,NRAS,PPP2R1A,PPP2R1B,PPP2R2A,PPP2R5A,PRKAG2,RAC1,RACGAP1,RAPGEF1,RRAS2,STK3,YWHAH
EIF2 Signaling	3.1	0.121	1.604	AGO3,AKT1,AKT3,EIF2AK4,EIF2S1,EIF2S2,EIF3A,EIF3C,EIF3D,EIF3G,EIF4G1,EIF5B,HSPA5,NRAS,PABPC1,PIK3C2B,PTBP1,RPL12,RPL23,RPL27A,RPL35,RPS2,RPS26,RPSA,RRAS2,SREBF1,WARS1
Polyamine Regulation in Colon Cancer	3.1	0.19	-0.905	AKT1,AKT3,ALOX15,ARG1,AZIN1,BRAF,CTNNB1,EIF5A,MTA1,SMS,TP53
Estrogen-mediated S-phase Entry	3.08	0.269	1.633	CCNA2,CDK1,E2F6,E2F7,E2F8,RBL1,TFDP1
Small Cell Lung Cancer Signaling	3.07	0.156	0.447	AKT1,AKT3,BCL2L1,CKS1B,CYCS,E2F6,HDAC1,HDAC5,HDAC9,PA2G4,PIK3C2B,RBL1,SUV39H1,TFDP1,TP53
Dopamine-DARPP32 Feedback in cAMP Signaling	3.04	0.127	0	ADCY3,ADCY4,ADCY7,ATP2A3,CACNA1C,CACNA1D,CACNB4,CREB3,CREBBP,CREM,NOTUM,PDIA3,PLCD4,PLCH2,PPP1R14C,PPP1R3C,PPP2R1A,PPP2R1B,PPP2R2A,PPP2R5A,PRKACA,PRKAG2,PRKCI
Telomerase Signaling	3.02	0.15	0.577	AKT1,AKT3,ELF3,HDAC1,HDAC5,HDAC9,HSP90AB1,NRAS,PIK3C2B,PPP2R1A,PPP2R1B,PPP2R2A,PPP2R5A,RRAS2,TERF1,TP53
Nitric Oxide Signaling in the Cardiovascular System	2.95	0.143	-0.832	AKT1,AKT3,ATP2A3,CACNA1C,CACNA1D,CACNB4,FLT1,HSP90AB1,NPR1,NPR2,PDE1B,PIK3C2B,PRKACA,PRKAG2,PRKCI,RYR2,VEGFB
AMPK Signaling	2.92	0.116	-1.342	ACACB,AK1,AK2,AK6,AKT1,AKT3,BRD7,CCNA2,CFTR,CREB3,CREBBP,EPM2A,IRS1,PFKFB2,PFKFB4,PFKP,PHF10,PIK3C2B,PPM1G,PPP2R1A,PPP2R1B,PPP2R2A,PPP2R5A,PRKACA,PRKAG2,SMARCA4,SMARCC1,TBC1D1
Gap Junction Signaling	2.86	0.121	#NUM!	ADCY3,ADCY4,ADCY7,AKT1,AKT3,CTNNB1,NOTUM,NPR1,NPR2,NPR3,NRAS,NT5C,PDIA3,PIK3C2B,PLCD4,PLCH2,PRKACA,PRKAG2,PRKCI,RRAS2,SGSM3,TJP2,TUBA8,TUBB
p70S6K Signaling	2.85	0.136	0.243	AKT1,AKT3,F2R,IRS1,NOTUM,NRAS,PDIA3,PIK3C2B,PLCD4,PLCH2,PLD1,PPP2R1A,PPP2R1B,PPP2R2A,PPP2R5A,PRKCI,RRAS2,YWHAH
Actin Cytoskeleton Signaling	2.84	0.114	1.886	ACTN1,ACTN4,ARPC3,BCAR1,CFL1,CYFIP1,DIAPH3,F2R,FGF1,FGF11,FLNA,IQGAP2,IQGAP3,ITGA1,ITGA11,ITGA2,ITGA6,ITGB5,ITGB7,MYH7,MYH9,MYL9,NRAS,PFN1,PIK3C2B,RAC1,RRAS2,TTN
mTOR Signaling	2.79	0.118	1	AKT1,AKT3,EIF3A,EIF3C,EIF3D,EIF3G,EIF4G1,IRS1,MAPKAP1,NRAS,PIK3C2B,PLD1,PPP2R1A,PPP2R1B,PPP2R2A,PPP2R5A,PRKAG2,PRKCI,RAC1,RPS2,RPS26,RPS6KA4,RPSA,RRAS2,VEGFB
Endothelin-1 Signaling	2.7	0.12	1.342	ADCY3,ADCY4,ADCY7,BRAF,CASP1,CASP4,CASP7,CASP8,NOTUM,NPR1,NPR2,NRAS,PDIA3,PIK3C2B,PLA2G3,PLA2G4A,PLCD4,PLCH2,PLD1,PRDX6,PRKCI,PTGS1,RRAS2
Non-Small Cell Lung Cancer Signaling	2.7	0.149	0.816	AKT1,AKT3,E2F6,HDAC1,HDAC5,HDAC9,NRAS,PA2G4,PIK3C2B,RBL1,RRAS2,SUV39H1,TFDP1,TP53
CMP-N-acetylneuraminate Biosynthesis I (Eukaryotes)	2.66	0.6	#NUM!	CMAS,GNE,NANS
Bladder Cancer Signaling	2.65	0.138	0	E2F6,FGF1,FGF11,HDAC1,HDAC5,HDAC9,MMP14,MMP15,NRAS,PA2G4,RBL1,RRAS2,SUV39H1,TFDP1,TP53,VEGFB
Vitamin-C Transport	2.63	0.261	1.342	GSTO1,LRRC8C,NXN,STOM,TXN,TXNRD3
RAC Signaling	2.63	0.13	1.732	ARPC3,CFL1,CYFIP1,IQGAP2,IQGAP3,ITGA1,ITGA11,ITGA2,ITGA6,ITGB5,ITGB7,MCF2L,NRAS,PIK3C2B,PLD1,PRKCI,RAC1,RRAS2
Opioid Signaling Pathway	2.61	0.108	-1.134	ADCY3,ADCY4,ADCY7,AKT1,AKT3,AP2A2,BRAF,CACNA1C,CACNA1D,CACNB4,CAMK1,CREB3,CREBBP,CTNNB1,GRK3,GRK5,GRK6,NRAS,OPRD1,PDE1B,PRKACA,PRKAG2,PRKCI,RAC1,RGS10,RPS6KA4,RRAS2,RYR2,SCN7A,SLC12A5
PPARα/RXRα Activation	2.61	0.118	-1.147	ACAA1,ACADL,ADCY3,ADCY4,ADCY7,AP2A2,CREBBP,GOT2,GPD1,HSP90AB1,IL1RL2,IRS1,ITGB5,LPL,MAP4K4,NOTUM,NRAS,PDIA3,PLCD4,PLCH2,PRKACA,PRKAG2,RRAS2
FAK Signaling	2.61	0.137	#NUM!	AKT1,AKT3,ASAP1,BCAR1,CAPN2,HMMR,ITGA1,ITGA11,ITGA2,ITGA6,ITGB5,ITGB7,NRAS,PIK3C2B,RAC1,RRAS2
PTEN Signaling	2.6	0.127	-2.673	AKT1,AKT3,BCAR1,BCL2L1,BMPR1B,FGFR2,FLT1,INPP5D,ITGA1,ITGA11,ITGA2,ITGA6,ITGB5,ITGB7,MAST2,NRAS,RAC1,RRAS2,YWHAH
WNT/β-catenin Signaling	2.58	0.121	0	AKT1,AKT3,AXIN2,CDH3,CDH5,CREBBP,CTNNB1,FZD7,HDAC1,PPARD,PPP2R1A,PPP2R1B,PPP2R2A,PPP2R5A,SMO,SOX17,SOX7,TP53,WIF1,WNT5A,WNT5B
Ethanol Degradation IV	2.53	0.25	-0.816	ACSS2,ALDH1A3,ALDH2,ALDH3A1,ALDH4A1,CAT
ILK Signaling	2.52	0.116	0.426	ACTN1,ACTN4,AKT1,AKT3,CFL1,CREB3,CREBBP,CTNNB1,FLNA,IRS1,ITGB5,ITGB7,MYH7,MYH9,MYL9,PIK3C2B,PPP2R1A,PPP2R1B,PPP2R2A,PPP2R5A,RAC1,RPS6KA4,VEGFB
Protein Kinase A Signaling	2.52	0.0983	-2.197	ADCY3,ADCY4,ADCY7,AKAP7,ANAPC5,ANAPC7,BRAF,CDC25C,CDKN3,CREB3,CREBBP,CREM,CTNNB1,EPM2A,EYA2,FLNA,GDE1,MYL9,NFAT5,NOTUM,PDE1B,PDE3A,PDE7A,PDE7B,PDIA3,PLCD4,PLCH2,PPP1R14C,PPP1R3C,PRKACA,PRKAG2,PRKCI,PTPN13,PTPN21,PTPRB,PTPRS,RYR2,SMO,TTN,YWHAH
Remodeling of Epithelial Adherens Junctions	2.52	0.162	#NUM!	ACTN1,ACTN4,ARPC3,CTNNA1,CTNNB1,CTNND1,DNM2,DNM3,TUBA8,TUBB,ZYX
RAN Signaling	2.51	0.294	2.236	IPO5,KPNB1,RANBP1,RANGAP1,RCC1
Pulmonary Healing Signaling Pathway	2.5	0.116	1.043	BMPR1B,BRAF,CCNB1,CDC25C,CFL1,CSF2,CTNNB1,FGFR2,FOXM1,FZD7,MMP14,MMP15,NOTCH3,NRAS,PECAM1,PRKAG2,PRKCI,RAC1,RRAS2,SMO,VEGFB,WNT5A,WNT5B
Adrenomedullin signaling pathway	2.5	0.116	-1.091	ADCY3,ADCY4,ADCY7,AKT1,AKT3,BRAF,CALCRL,CRCP,GPR182,NOTUM,NPR1,NPR2,NPR3,NRAS,NT5C,PDIA3,PIK3C2B,PLCD4,PLCH2,PRKACA,PRKAG2,RRAS2,TTN
P2Y Purigenic Receptor Signaling Pathway	2.49	0.13	0.243	ADCY3,ADCY4,ADCY7,AKT1,AKT3,CREB3,CREBBP,NOTUM,NRAS,PDIA3,PIK3C2B,PLCD4,PLCH2,PRKACA,PRKAG2,PRKCI,RRAS2
Regulation of Cellular Mechanics by Calpain Protease	2.47	0.146	0.816	ACTN1,ACTN4,CAPN2,CCNA2,CDK1,ITGA1,ITGA11,ITGA2,ITGA6,ITGB5,ITGB7,NRAS,RRAS2
Dopamine Receptor Signaling	2.46	0.152	-1.342	ADCY3,ADCY4,ADCY7,PCBD1,PPP1R14C,PPP1R3C,PPP2R1A,PPP2R1B,PPP2R2A,PPP2R5A,PRKACA,PRKAG2
Coronavirus Pathogenesis Pathway	2.39	0.113	-1.706	ACE,CASP1,CASP8,E2F6,E2F7,E2F8,HDAC1,HDAC5,HDAC9,KPNB1,NPM1,PA2G4,PYCARD,RBL1,RIPK3,RPS2,RPS26,RPSA,STAT1,SUV39H1,TFDP1,TOMM70,TP53
Pulmonary Fibrosis Idiopathic Signaling Pathway	2.37	0.101	2.121	ADAMTS1,AJUBA,AKT1,AKT3,BIRC5,BRAF,Col17a1,COL4A6,CREBBP,CTNNB1,EZH2,F2R,FGFR2,FZD7,IL11RA,IL13RA1,ITGA2,MMP14,MMP15,NOTCH3,NRAS,PIK3C2B,PINK1,POLR2A,RBBP7,RPS6KA4,RRAS2,RTEL1,SFTPC,SMO,TP53,WNT5A,WNT5B
Synaptogenesis Signaling Pathway	2.36	0.102	-0.365	ADCY3,ADCY4,ADCY7,AKT1,AKT3,AP2A2,APOE,ARPC3,BRAF,CACNB4,CADM1,CDH16,CDH3,CDH5,CFL1,CREB3,CREBBP,CTNNB1,CTNND1,EFNA3,EFNA5,EPHA1,EPHA7,NAP1L1,NRAS,PIK3C2B,PRKACA,PRKAG2,RAC1,RAPGEF1,RRAS2,THBS3
CDK5 Signaling	2.32	0.132	0.832	ADCY3,ADCY4,ADCY7,ITGA2,ITGA6,NRAS,PPP1R14C,PPP1R3C,PPP2R1A,PPP2R1B,PPP2R2A,PPP2R5A,PRKACA,PRKAG2,RRAS2
Endocannabinoid Developing Neuron Pathway	2.32	0.128	1.069	ADCY3,ADCY4,ADCY7,AKT1,AKT3,BRAF,BRCA1,CREB3,CREBBP,CTNNB1,NRAS,PIK3C2B,PRKACA,PRKAG2,RAC1,RRAS2
eNOS Signaling	2.31	0.119	-0.728	ADCY3,ADCY4,ADCY7,AKT1,AKT3,CASP8,CCNA2,DNM2,FLT1,HSP90AB1,HSPA1A/HSPA1B,HSPA4,HSPA5,HSPA9,PIK3C2B,PRKACA,PRKAG2,PRKCI,VEGFB
Glioblastoma Multiforme Signaling	2.3	0.117	0.5	AKT1,AKT3,CTNNB1,E2F6,E2F7,E2F8,FZD7,NF1,NOTUM,NRAS,PDIA3,PIK3C2B,PLCD4,PLCH2,RAC1,RRAS2,SMO,TP53,WNT5A,WNT5B
Dilated Cardiomyopathy Signaling Pathway	2.3	0.122	-1.807	ADCY3,ADCY4,ADCY7,AKT1,AKT3,CACNA1C,CACNA1D,CACNB4,CAMK1,DSC2,MYH7,MYH9,MYL9,PDE3A,PRKACA,PRKAG2,RYR2,TTN
Synaptic Long Term Depression	2.29	0.113	-0.894	CACNA1C,CACNA1D,CACNB4,NOTUM,NPR1,NPR2,NPR3,NRAS,NT5C,PDIA3,PLA2G3,PLA2G4A,PLCD4,PLCH2,PPP2R1A,PPP2R1B,PPP2R2A,PPP2R5A,PRDX6,PRKCI,RRAS2,RYR2
Amyotrophic Lateral Sclerosis Signaling	2.28	0.13	1.265	AKT3,BCL2L1,CACNA1C,CACNA1D,CACNB4,CAPN2,CASP1,CASP7,CAT,CYCS,NEFH,PIK3C2B,RAC1,TP53,VEGFB
BER (Base Excision Repair) Pathway	2.28	0.182	2.121	FEN1,LIG1,NF1,POLE,RFC1,RFC5,RPA1,TP53
MSP-RON Signaling In Cancer Cells Pathway	2.26	0.123	0.728	AKT1,AKT3,BRAF,CREB3,CREBBP,CTNNB1,ELF3,FLNA,ITGA6,KLK13,MST1R,NRAS,PIK3C2B,RRAS2,ST14,VEGFB,YWHAH
Colorectal Cancer Metastasis Signaling	2.22	0.103	0	ADCY3,ADCY4,ADCY7,AKT1,AKT3,BCL2L1,BIRC5,BRAF,CTNNB1,FZD7,GRK3,MLH1,MMP14,MMP15,MSH2,MSH6,NRAS,PIK3C2B,PRKACA,PRKAG2,RAC1,RRAS2,SMO,STAT1,TP53,VEGFB,WNT5A,WNT5B
Fatty Acid β-oxidation I	2.21	0.194	-1	ACAA1,ACSF2,ACSM1,HADH,HSD17B8,SLC27A2,TUBA8
HIPPO signaling	2.2	0.141	-0.333	AJUBA,DLG5,PPP1R14C,PPP1R3C,PPP2R1A,PPP2R1B,PPP2R2A,PPP2R5A,SCRIB,STK3,TJP2,YWHAH
Melanocyte Development and Pigmentation Signaling	2.18	0.135	-0.277	ADCY3,ADCY4,ADCY7,CREB3,CREBBP,KITLG,MITF,NRAS,PIK3C2B,PRKACA,PRKAG2,RPS6KA4,RRAS2
Caveolar-mediated Endocytosis Signaling	2.18	0.147	#NUM!	COPB2,COPG1,DNM2,FLNA,FLOT2,ITGA1,ITGA11,ITGA2,ITGA6,ITGB5,ITGB7
Superpathway of Serine and Glycine Biosynthesis I	2.16	0.429	#NUM!	PHGDH,PSAT1,SHMT2
Thioredoxin Pathway	2.16	0.429	#NUM!	NXN,TXN,TXNRD3
Cell Cycle Regulation by BTG Family Proteins	2.15	0.189	#NUM!	E2F6,E2F7,E2F8,PPP2R1A,PPP2R1B,PPP2R2A,PPP2R5A
Ephrin A Signaling	2.1	0.17	#NUM!	BCAR1,CFL1,EFNA3,EFNA5,EPHA1,EPHA7,PIK3C2B,RAC1
Relaxin Signaling	2.1	0.116	-1.732	ADCY3,ADCY4,ADCY7,AKT1,AKT3,BRAF,GDE1,NPR1,NPR2,NPR3,NT5C,PDE1B,PDE3A,PDE7A,PDE7B,PIK3C2B,PRKACA,PRKAG2
HGF Signaling	2.09	0.121	1.897	AKT1,AKT3,ELF3,ITGA1,ITGA11,ITGA2,ITGA6,ITGB5,ITGB7,MAP3K13,NRAS,PIK3C2B,PRKCI,RAC1,RAPGEF1,RRAS2
Ferroptosis Signaling Pathway	2.09	0.121	0	AIFM2,ALOX12,Alox12e,ALOX15,BRAF,CARS1,DPP4,G3BP1,NRAS,PRKAG2,RBL1,RRAS2,SLC38A1,SLC39A8,TP53,VDAC2
Histamine Degradation	2.09	0.238	-0.447	ALDH1A3,ALDH2,ALDH3A1,ALDH4A1,HNMT
Phospholipases	2.08	0.149	0	LIPG,LPL,NOTUM,PDIA3,PLA2G3,PLA2G4A,PLCD4,PLCH2,PLD1,PRDX6
Apelin Cardiomyocyte Signaling Pathway	2.07	0.131	-0.277	AKT1,AKT3,APLNR,ATP2A3,CAT,MYL9,NOTUM,PDIA3,PIK3C2B,PLCD4,PLCH2,PRKCI,SLC9A6
Colanic Acid Building Blocks Biosynthesis	2.04	0.286	2	GALE,GMDS,PMM2,UGDH
Necroptosis Signaling Pathway	2.04	0.115	3.771	CAPN2,CASP1,CASP8,MLKL,PLA2G3,PLA2G4A,PYCARD,RBCK1,RBL1,RIPK3,SLC25A4,STAT1,TOMM40,TOMM70,TP53,VDAC1,VDAC2,ZBP1
Clathrin-mediated Endocytosis Signaling	2.03	0.109	#NUM!	AP1S1,AP2A2,APOB,APOE,ARPC3,CD2AP,CTTN,DNM2,DNM3,F2R,FGF1,FGF11,ITGB5,ITGB7,LDLRAP1,LYZ,PIK3C2B,RAC1,SH3BP4,USP9X,VEGFB
Cancer Drug Resistance By Drug Efflux	2.03	0.155	#NUM!	ABCB1,ABCC1,AKT1,AKT3,BRAF,NRAS,RRAS2,TP53,YBX1
Ceramide Signaling	2	0.133	1.155	AKT1,AKT3,CYCS,NRAS,PIK3C2B,PPP2R1A,PPP2R1B,PPP2R2A,PPP2R5A,RRAS2,S1PR1,SPHK1
Germ Cell-Sertoli Cell Junction Signaling	1.98	0.111	#NUM!	ACTN1,ACTN4,AKT1,BCAR1,CFL1,CTNNA1,CTNNB1,CTNND1,ITGA2,ITGA6,MAP3K13,NRAS,PIK3C2B,PLS1,RAC1,RRAS2,TUBA8,TUBB,ZYX
Insulin Secretion Signaling Pathway	1.97	0.1	0	ADCY3,ADCY4,ADCY7,AGO3,CACNA1C,CACNA1D,CACNB4,CREB3,CREBBP,EIF2S1,EIF2S2,EIF4G1,GLP1R,NOTUM,PABPC1,PDIA3,PIK3C2B,PLCD4,PLCH2,PRKACA,PRKAG2,PRKCI,RYR2,SCNN1G,SRP68,SRP72,STAT1
cAMP-mediated signaling	1.96	0.103	-1.877	ADCY3,ADCY4,ADCY7,ADORA2B,AKAP7,APLNR,BRAF,CAMK1,CREB3,CREBBP,CREM,GDE1,GLP1R,HCAR2,HRH2,NPR3,OPRD1,PDE1B,PDE3A,PDE7A,PDE7B,PRKACA,RGS10,S1PR1
Melanoma Signaling	1.94	0.16	0.378	AKT1,AKT3,BRAF,MITF,NRAS,PIK3C2B,RRAS2,TP53
Endometrial Cancer Signaling	1.94	0.15	0.378	AKT1,AKT3,CTNNA1,CTNNB1,MLH1,NRAS,PIK3C2B,RRAS2,TP53
Corticotropin Releasing Hormone Signaling	1.94	0.114	-0.5	ADCY3,ADCY4,ADCY7,BRAF,CACNA1C,CACNA1D,CACNB4,CREB3,CREBBP,NPR1,NPR2,NPR3,NT5C,PRKACA,PRKAG2,PRKCI,SMO
Sumoylation Pathway	1.94	0.126	-1.667	CREBBP,HDAC1,MYB,RAC1,RANGAP1,RCC1,RFC1,RFC5,RPA1,SAE1,SERBP1,TP53,UBA2
NER (Nucleotide Excision Repair, Enhanced Pathway)	1.94	0.126	2.333	CHAF1A,CHAF1B,DDB1,LIG1,POLA1,POLA2,POLE,POLR2A,PRIM1,RFC1,RFC5,RPA1,TOP2A
Pyrimidine Deoxyribonucleotides De Novo Biosynthesis I	1.91	0.217	1.342	AK1,DUT,RRM1,RRM2,TYMS
Apelin Cardiac Fibroblast Signaling Pathway	1.91	0.217	-0.447	AKT1,AKT3,APLNR,PRKAG2,SPHK1
Pyroptosis Signaling Pathway	1.9	0.129	2.887	CASP1,CASP4,CASP8,GBP2,GBP4,GBP7,GSDMD,KCNQ1OT1,NEK7,PRKACA,PRKAG2,PYCARD
NAD Signaling Pathway	1.88	0.113	0.5	ACADL,AKT1,AKT3,DXO,HSPD1,LDHB,NKX2-1,PARP10,PARP11,PARP12,PARP9,PIK3C2B,POLR2A,PRKAG2,RYR2,SREBF1,TP53
HOTAIR Regulatory Pathway	1.88	0.11	0.471	AGO3,AKT1,AKT3,CREBBP,CTNNB1,EZH2,FOXM1,HDAC1,IRF1,KMT2A,KMT2C,MMP14,MMP15,PIK3C2B,RBBP7,WIF1,WNT5A,WNT5B
Insulin Receptor Signaling	1.86	0.114	1.291	ACLY,AKT1,AKT3,EPM2A,INPP5D,IRS1,NRAS,PIK3C2B,PPP1R14C,PPP1R3C,PRKACA,PRKAG2,PRKCI,RAPGEF1,RRAS2,SCNN1G
VEGF Family Ligand-Receptor Interactions	1.82	0.131	1.265	AKT1,AKT3,FLT1,NRAS,NRP1,PIK3C2B,PLA2G3,PLA2G4A,PRKCI,RRAS2,VEGFB
PAK Signaling	1.82	0.119	1.134	ARHGAP10,CFL1,ITGA1,ITGA11,ITGA2,ITGA6,ITGB5,ITGB7,MYL9,NRAS,PAK1IP1,PIK3C2B,RAC1,RRAS2
Production of Nitric Oxide and Reactive Oxygen Species in Macrophages	1.79	0.105	0.447	AKT1,AKT3,APOB,APOE,CAT,CREBBP,IRF1,IRF8,LYZ,MAP3K13,PIK3C2B,PPP1R14C,PPP1R3C,PPP2R1A,PPP2R1B,PPP2R2A,PPP2R5A,PRKCI,RAC1,STAT1
PI3K Signaling in B Lymphocytes	1.78	0.112	2.138	AKT1,AKT3,CARD10,DAPP1,INPP5D,IRS1,NFAT5,NOTUM,NRAS,PDIA3,PLCD4,PLCH2,PLEKHA2,PRKCI,RAC1,RRAS2
Paxillin Signaling	1.77	0.12	2.121	ACTN1,ACTN4,BCAR1,ITGA1,ITGA11,ITGA2,ITGA6,ITGB5,ITGB7,NRAS,PIK3C2B,RAC1,RRAS2
GPCR-Mediated Integration of Enteroendocrine Signaling Exemplified by an L Cell	1.75	0.133	-1.265	ADCY3,ADCY4,ADCY7,GLP1R,NOTUM,PDIA3,PLCD4,PLCH2,PRKACA,PRKAG2
Leukocyte Extravasation Signaling	1.75	0.104	1.291	ACTN1,ACTN4,ARHGAP1,BCAR1,CDH5,CLDN10,CLDN18,CLDN5,CTNNA1,CTNNB1,CTNND1,CTTN,ITGA2,MMP14,MMP15,PECAM1,PIK3C2B,PRKCI,RAC1,SPN
Endocannabinoid Cancer Inhibition Pathway	1.73	0.11	1.5	ADCY3,ADCY4,ADCY7,AKT1,AKT3,CASP1,CASP4,CASP7,CASP8,CREB3,CREBBP,CTNNB1,PIK3C2B,PRKACA,PRKAG2,VEGFB
DNA Methylation and Transcriptional Repression Signaling	1.7	0.171	#NUM!	DNMT1,HDAC1,MBD2,MTA1,MTA2,RBBP7
HIF1α Signaling	1.7	0.101	-0.894	AKT1,AKT3,BRAF,CAMK1,CREBBP,FLT1,HSPA1A/HSPA1B,HSPA4,HSPA5,HSPA9,LDHB,MMP14,MMP15,NRAS,PIK3C2B,PKM,PRKCI,RAC1,RRAS2,TP53,VEGFB
VEGF Signaling	1.7	0.121	1.265	ACTN1,ACTN4,AKT1,AKT3,BCL2L1,EIF2S1,EIF2S2,FLT1,NRAS,PIK3C2B,RRAS2,VEGFB
Coronavirus Replication Pathway	1.69	0.156	1.134	ACE,COPB2,COPG1,DDX1,Ifitm1,TUBA8,TUBB
Estrogen Receptor Signaling	1.67	0.0887	0	ADCY3,ADCY4,ADCY7,AKT1,AKT3,ATP5F1B,ATP5F1C,CACNA1C,CACNA1D,CACNB4,CFL1,CREB3,CREBBP,HNRNPD,HSP90AB1,MMP14,MMP15,MYL9,NDUFB2,NDUFS3,NDUFS4,NOTUM,NRAS,PDIA3,PELP1,PIK3C2B,PLCD4,PLCH2,PRKACA,PRKAG2,PRKCI,RRAS2,THRAP3,TP53,TRRAP,VEGFB
Role of NFAT in Cardiac Hypertrophy	1.67	0.0991	-0.688	ADCY3,ADCY4,ADCY7,AKT1,AKT3,CACNA1C,CACNA1D,CACNB4,CAMK1,HDAC1,HDAC5,HDAC9,NOTUM,NRAS,PDIA3,PIK3C2B,PLCD4,PLCH2,PRKACA,PRKAG2,PRKCI,RRAS2
Glutathione Redox Reactions II	1.67	0.5	#NUM!	GSR,PDIA3
Arginine Degradation I (Arginase Pathway)	1.67	0.5	#NUM!	ALDH4A1,ARG1
Antioxidant Action of Vitamin C	1.65	0.116	0	CSF2,GSTO1,NOTUM,NXN,PDIA3,PLA2G3,PLA2G4A,PLCD4,PLCH2,PLD1,PRDX6,TXN,TXNRD3
Role of PKR in Interferon Induction and Antiviral Response	1.65	0.11	0	CASP1,CASP8,CYCS,EIF2S1,HSP90AB1,HSPA1A/HSPA1B,HSPA4,HSPA5,HSPA9,IRF1,METAP2,NPM1,PYCARD,STAT1,TP53
VDR/RXR Activation	1.64	0.128	-1.633	CSF2,HR,IGFBP6,PPARD,PRKCI,PSMC5,S100G,SERPINB1,THBD,VDR
Glycolysis I	1.62	0.185	2.236	ENO1,PFKP,PGAM1,PKM,TPI1
IL-3 Signaling	1.61	0.127	2.53	AKT1,AKT3,INPP5D,NRAS,PIK3C2B,PRKCI,RAC1,RAPGEF1,RRAS2,STAT1
Thyroid Cancer Signaling	1.61	0.127	0	AKT1,AKT3,BRAF,CTNNB1,IRS1,NRAS,NTF3,PIK3C2B,RRAS2,TP53
Apelin Adipocyte Signaling Pathway	1.59	0.121	0.333	ADCY3,ADCY4,ADCY7,APLNR,CAT,GPX2,Gsta4,PRDX6,PRKACA,PRKAG2,RAC1
FLT3 Signaling in Hematopoietic Progenitor Cells	1.58	0.125	1.897	AKT1,AKT3,CREB3,CREBBP,INPP5D,NRAS,PIK3C2B,RPS6KA4,RRAS2,STAT1
Circadian Rhythm Signaling	1.57	0.094	#NUM!	ADCY3,ADCY4,ADCY7,BRAF,CACNA1C,CACNA1D,CACNB4,CREB3,CREBBP,DBP,NOTUM,NPR1,NPR2,NPR3,NRAS,NT5C,PDIA3,PER3,PLCD4,PLCH2,PRKACA,PRKAG2,PRKCI,RRAS2,RYR2
14-3-3-mediated Signaling	1.57	0.11	1.508	AKT1,AKT3,NOTUM,NRAS,PDCD6IP,PDIA3,PIK3C2B,PLCD4,PLCH2,PRKCI,RRAS2,TUBA8,TUBB,YWHAH
Purine Nucleotides De Novo Biosynthesis II	1.56	0.273	#NUM!	ATIC,GART,IMPDH2
Purine Nucleotides Degradation II (Aerobic)	1.56	0.211	2	GDA,IMPDH2,NT5C,NT5C2
Virus Entry via Endocytic Pathways	1.55	0.115	#NUM!	AP1S1,AP2A2,DNM2,FLNA,ITGA2,ITGB5,ITGB7,NRAS,PIK3C2B,PRKCI,RAC1,RRAS2
Xenobiotic Metabolism CAR Signaling Pathway	1.55	0.1	0.688	ABCB1,ABCC1,ALDH18A1,ALDH1A3,ALDH2,ALDH3A1,ALDH4A1,ALDH6A1,CITED2,CREBBP,FMO2,Fmo6,GSTO1,HSP90AB1,PPP2R1A,PPP2R1B,PPP2R2A,PPP2R5A,PRKCI
Role of Tissue Factor in Cancer	1.54	0.112	#NUM!	AKT1,AKT3,BCL2L1,CFL1,CSF2,F3,ITGA6,NRAS,PIK3C2B,RAC1,RPS6KA4,RRAS2,TP53
Docosahexaenoic Acid (DHA) Signaling	1.54	0.158	#NUM!	AKT1,AKT3,ALOX15,BCL2L1,CYCS,PIK3C2B
Calcium Signaling	1.54	0.0972	-2.714	ASPH,ATP2A3,CACNA1C,CACNA1D,CACNB4,CALR,CAMK1,CREB3,CREBBP,HDAC1,HDAC5,HDAC9,MYH7,MYH9,MYL9,NFAT5,PRKACA,PRKAG2,RYR2,TP63,Tpm4
Synaptic Long Term Potentiation	1.52	0.109	0.832	CACNA1C,CREB3,CREBBP,NOTUM,NRAS,PDIA3,PLCD4,PLCH2,PPP1R14C,PPP1R3C,PRKACA,PRKAG2,PRKCI,RRAS2
Neuregulin Signaling	1.52	0.111	2.449	AKT1,AKT3,HSP90AB1,ITGA1,ITGA11,ITGA2,ITGA6,ITGB5,ITGB7,NRAS,NRG2,PRKCI,RRAS2
Role of p14/p19ARF in Tumor Suppression	1.5	0.172	0	NPM1,PIK3C2B,RAC1,SF3A1,TP53
Sonic Hedgehog Signaling	1.5	0.172	#NUM!	CCNB1,CDK1,PRKACA,PRKAG2,SMO
PCP (Planar Cell Polarity) Pathway	1.49	0.133	0.707	CTHRC1,FZD7,PFN1,PRICKLE1,RAC1,SMO,WNT5A,WNT5B
GPCR-Mediated Nutrient Sensing in Enteroendocrine Cells	1.49	0.11	-1.387	ADCY3,ADCY4,ADCY7,CACNA1C,CACNA1D,CACNB4,NOTUM,PDIA3,PLCD4,PLCH2,PRKACA,PRKAG2,PRKCI
GADD45 Signaling	1.49	0.2	#NUM!	BRCA1,CCNB1,CDK1,TP53
Inflammasome pathway	1.49	0.2	2	CASP1,CASP8,NEK7,PYCARD
Serine Biosynthesis	1.47	0.4	#NUM!	PHGDH,PSAT1
dTMP De Novo Biosynthesis	1.47	0.4	#NUM!	SHMT2,TYMS
MYC Mediated Apoptosis Signaling	1.46	0.14	-0.378	BCL2L1,CASP8,CREBBP,CYCS,PRKACA,PRKAG2,TP53
Cleavage and Polyadenylation of Pre-mRNA	1.46	0.25	#NUM!	CPSF1,CPSF2,CSTF1
PEDF Signaling	1.45	0.119	1.897	AKT1,AKT3,BCL2L1,CASP7,CASP8,NRAS,PIK3C2B,RAC1,RRAS2,TP53
Role of NANOG in Mammalian Embryonic Stem Cell Pluripotency	1.44	0.108	0.378	AKT1,AKT3,BMP3,BMPR1B,CTNNB1,FZD7,NRAS,PIK3C2B,RRAS2,SMO,TP53,WNT5A,WNT5B
Amyloid Processing	1.42	0.137	#NUM!	AKT1,AKT3,CAPN2,MARK1,NCSTN,PRKACA,PRKAG2
Fatty Acid α-oxidation	1.42	0.19	0	ALDH1A3,ALDH2,ALDH3A1,ALDH4A1
Endoplasmic Reticulum Stress Pathway	1.42	0.19	2	CALR,CASP7,EIF2S1,HSPA5
Aryl Hydrocarbon Receptor Signaling	1.4	0.101	-0.333	ALDH18A1,ALDH1A3,ALDH2,ALDH3A1,ALDH4A1,ALDH6A1,CCNA2,GSTO1,HSP90AB1,MCM7,POLA1,RBL1,SMARCA4,TFDP1,TGM2,TP53
Xenobiotic Metabolism Signaling	1.4	0.0897	#NUM!	ABCB1,ALDH18A1,ALDH1A3,ALDH2,ALDH3A1,ALDH4A1,ALDH6A1,CAMK1,CAT,Ces1g,CITED2,CREBBP,FMO2,Fmo6,GSTO1,HDAC5,HSP90AB1,MAP3K13,NRAS,PIK3C2B,PPP2R1A,PPP2R1B,PPP2R2A,PPP2R5A,PRKCI,RRAS2
Stearate Biosynthesis I (Animals)	1.39	0.127	0.447	ACOT7,ACOT9,ACSF2,ACSM1,ELOVL1,ELOVL6,MBLAC2,SLC27A2
Thrombin Signaling	1.37	0.0943	1.886	ADCY3,ADCY4,ADCY7,AKT1,AKT3,ARHGEF10,ARHGEF16,ARHGEF5,CAMK1,F2R,MYL9,NOTUM,NRAS,PDIA3,PIK3C2B,PLCD4,PLCH2,PRKCI,RAC1,RRAS2
Gαs Signaling	1.37	0.106	-1.387	ADCY3,ADCY4,ADCY7,ADORA2B,BRAF,CREB3,CREBBP,GLP1R,HCAR2,HRH2,PRKACA,PRKAG2,RYR2
Oleate Biosynthesis II (Animals)	1.36	0.231	#NUM!	ALDH6A1,SCD,Scd2
Guanosine Nucleotides Degradation III	1.36	0.231	#NUM!	GDA,NT5C,NT5C2
Xenobiotic Metabolism AHR Signaling Pathway	1.36	0.115	0	ALDH18A1,ALDH1A3,ALDH2,ALDH3A1,ALDH4A1,ALDH6A1,CREBBP,GSTO1,HDAC5,HSP90AB1
Putrescine Degradation III	1.35	0.182	0	ALDH1A3,ALDH2,ALDH3A1,ALDH4A1
Macropinocytosis Signaling	1.33	0.118	0.816	ACTN4,CSF1R,ITGB5,ITGB7,NRAS,PIK3C2B,PRKCI,RAC1,RRAS2
RHOGDI Signaling	1.32	0.093	-1.941	ARHGAP1,ARHGEF10,ARHGEF16,ARHGEF5,ARPC3,CDH16,CDH3,CDH5,CFL1,CREBBP,ITGA1,ITGA11,ITGA2,ITGA6,ITGB5,ITGB7,MYH7,MYH9,MYL9,RAC1
Aspartate Degradation II	1.31	0.333	#NUM!	GOT2,MDH2
Angiopoietin Signaling	1.3	0.117	1.134	AKT1,AKT3,BIRC5,GRB14,NRAS,PIK3C2B,RRAS2,TEK,TIE1
Factors Promoting Cardiogenesis in Vertebrates	1.3	0.0993	-0.258	BMP3,BMPR1B,CREB3,CREBBP,CTNNB1,FZD7,MYH7,NOTUM,PDIA3,PLCD4,PLCH2,PRKCI,SMO,WNT5A,WNT5B
Aldosterone Signaling in Epithelial Cells	1.3	0.0976	0.378	DNAJC11,HSP90AB1,HSPA1A/HSPA1B,HSPA4,HSPA5,HSPA9,HSPB8,HSPD1,NOTUM,PDIA3,PIK3C2B,PLCD4,PLCH2,PRKCI,SCNN1G,SMO
Acyl-CoA Hydrolysis	1.28	0.214	#NUM!	ACOT7,ACOT9,MBLAC2
Urate Biosynthesis/Inosine 5'-phosphate Degradation	1.28	0.214	#NUM!	IMPDH2,NT5C,NT5C2
Phenylalanine Degradation IV (Mammalian, via Side Chain)	1.28	0.214	#NUM!	ALDH2,GOT2,SLC27A2
Breast Cancer Regulation by Stathmin1	1.28	0.0794	-0.438	ADGRL1,ADGRL4,ADORA2B,APLNR,ARHGEF10,ARHGEF16,ARHGEF5,AURKA,C5AR2,CALCRL,CAMK1,CDK1,CREB3,CREBBP,E2F6,E2F7,E2F8,F2R,FOXM1,FZD7,GLP1R,GPR153,GPR155,GPR179,GPR182,HCAR2,HRH2,NRAS,OPRD1,PIK3C2B,PPP1R14C,PPP1R3C,PPP2R1A,PPP2R1B,PPP2R2A,PPP2R5A,PRKACA,PRKAG2,PRKCI,RAC1,RRAS2,S1PR1,SMO,TP53,TUBA8,TUBB,VEGFB
Glucocorticoid Receptor Signaling	1.24	0.0792	#NUM!	AKT1,AKT3,ANXA1,ATP5F1B,ATP5F1C,BCL2L1,BRCA1,BRD7,CREBBP,CSF2,FKBP5,GTF2F1,HP,HSP90AB1,HSPA1A/HSPA1B,HSPA4,HSPA5,HSPA9,IL10RB,IL11RA,IL13RA1,IL1RL2,KRT14,KRT15,KRT19,KRT5,KRT80,NDUFB2,NDUFS3,NDUFS4,NFAT5,NRAS,PHF10,PIK3C2B,PLA2G3,PLA2G4A,POLR2A,PRKACA,PRKAG2,RAC1,RRAS2,SMARCA4,SMARCC1,STAT1,TAF5L,YWHAH
Xenobiotic Metabolism PXR Signaling Pathway	1.24	0.0933	-2.357	ABCB1,ALDH18A1,ALDH1A3,ALDH2,ALDH3A1,ALDH4A1,ALDH6A1,CAT,Ces1g,CITED2,CREBBP,GSTO1,HSP90AB1,PPP1R14C,PPP1R3C,PRKACA,PRKAG2,PRKCI
Ethanol Degradation II	1.24	0.147	-0.447	ACSS2,ALDH1A3,ALDH2,ALDH3A1,ALDH4A1
IL-22 Signaling	1.23	0.167	1	AKT1,AKT3,IL10RB,STAT1
Mouse Embryonic Stem Cell Pluripotency	1.23	0.106	-0.302	AKT1,AKT3,CREBBP,CTNNB1,FZD7,ID2,NRAS,PIK3C2B,RRAS2,SMO,TP53
IGF-1 Signaling	1.23	0.106	0.333	AKT1,AKT3,IGFBP6,IRS1,NRAS,PIK3C2B,PRKACA,PRKAG2,PRKCI,RRAS2,YWHAH
Apoptosis Signaling	1.23	0.106	1.265	BAK1,BCL2L1,CAPN2,CASP7,CASP8,CDK1,CYCS,MAP4K4,NRAS,RRAS2,TP53
Regulation of the Epithelial-Mesenchymal Transition Pathway	1.21	0.0923	#NUM!	AKT1,AKT3,BRAF,CTNNB1,FGF1,FGF11,FGFR2,FZD7,ID2,NCSTN,NOTCH3,NRAS,PIK3C2B,PYGO1,RRAS2,SMO,WNT5A,WNT5B
Acetyl-CoA Biosynthesis III (from Citrate)	1.21	1	#NUM!	ACLY
Sorbitol Degradation I	1.21	1	#NUM!	SORD
UDP-N-acetyl-D-galactosamine Biosynthesis I	1.21	1	#NUM!	GALE
Telomere Extension by Telomerase	1.2	0.2	#NUM!	PINX1,RAD50,TERF1
Fatty Acid Activation	1.2	0.2	#NUM!	ACSF2,ACSM1,SLC27A2
CNTF Signaling	1.2	0.123	1.134	AKT1,CNTFR,NRAS,PIK3C2B,RPS6KA4,RRAS2,STAT1
Actin Nucleation by ARP-WASP Complex	1.19	0.108	2.236	ARPC3,ITGA1,ITGA11,ITGA2,ITGA6,ITGB5,ITGB7,NRAS,RAC1,RRAS2
IL-4 Signaling	1.19	0.108	#NUM!	AKT1,AKT3,FCER2,IL13RA1,INPP5D,IRS1,NFAT5,NRAS,PIK3C2B,RRAS2
Role of OCT4 in Mammalian Embryonic Stem Cell Pluripotency	1.19	0.13	#NUM!	AQR,BRCA1,CCNF,FOXA2,PHC3,TP53
PFKFB4 Signaling Pathway	1.19	0.13	-1.633	CREB3,CREBBP,PFKFB4,PRKACA,PRKAG2,TP53
BEX2 Signaling Pathway	1.19	0.111	-1	AKT1,AKT3,BAK1,CTNNB1,PPP2R1A,PPP2R1B,PPP2R2A,PPP2R5A,VEGFB
Glycogen Biosynthesis II (from UDP-D-Glucose)	1.18	0.286	#NUM!	EPM2A,GBE1
NRF2-mediated Oxidative Stress Response	1.18	0.0886	1.604	ABCC1,AKT1,CAT,CDC34,CREBBP,DNAJC11,FKBP5,GPX2,GSR,GSTO1,HACD3,HSP90AB1,HSPB8,NRAS,PIK3C2B,PMF1/PMF1-BGLAP,PRKCI,RRAS2,SCARB1,TXN,VCP
CDP-diacylglycerol Biosynthesis I	1.18	0.16	1	CDS1,GPAT4,MBOAT1,TAMM41
Sirtuin Signaling Pathway	1.17	0.0856	1.414	ACADL,ACLY,ACSS2,AKT1,ATP5F1B,ATP5F1C,G6PD,GOT2,KAT2A,LDHB,NDUFB2,NDUFS3,NDUFS4,PGAM1,SF3A1,SLC25A4,SREBF1,SUV39H1,TOMM40,TOMM70,TP53,TRIM28,TUBA8,VDAC1,VDAC2
Oxytocin Signaling Pathway	1.16	0.086	0	AKT1,AKT3,CACNA1C,CACNA1D,CACNB4,CREB3,CREBBP,LPL,MYH7,MYH9,MYL9,NPR1,NPR2,NPR3,NRAS,NT5C,PIK3C2B,PLA2G3,PLA2G4A,PPARD,PRKACA,PRKAG2,PRKCI,RRAS2
GM-CSF Signaling	1.16	0.114	1.414	AKT1,AKT3,BCL2L1,CSF2,NRAS,PIK3C2B,RRAS2,STAT1
Granzyme B Signaling	1.13	0.188	#NUM!	CASP8,CYCS,LMNB1
FGF Signaling	1.11	0.107	-0.333	AKT1,AKT3,CREB3,CREBBP,FGF1,FGF11,FGFR2,PIK3C2B,RAC1
Renin-Angiotensin Signaling	1.11	0.0984	0	ACE,ADCY3,ADCY4,ADCY7,NRAS,PIK3C2B,PRKACA,PRKAG2,PRKCI,RAC1,RRAS2,STAT1
Retinoic acid Mediated Apoptosis Signaling	1.11	0.117	2.646	CASP8,CYCS,IRF1,PARP10,PARP11,PARP12,PARP9
Melatonin Signaling	1.1	0.111	-0.378	BRAF,NOTUM,PDIA3,PLCD4,PLCH2,PRKACA,PRKAG2,PRKCI
Netrin Signaling	1.1	0.111	-2.121	CACNA1C,CACNA1D,CACNB4,NFAT5,PRKACA,PRKAG2,RAC1,RYR2
IL-15 Production	1.09	0.0976	0	CSF1R,EPHA1,FGFR2,FLT1,IRF1,MST1R,PRKCI,ROR1,STAT1,STYK1,TEK,TIE1
IL-12 Signaling and Production in Macrophages	1.09	0.0956	#NUM!	AKT1,AKT3,ALOX12,ALOX15,APOB,APOE,IRF1,IRF8,LYZ,MST1R,PIK3C2B,PRKCI,STAT1
White Adipose Tissue Browning Pathway	1.09	0.0956	-2.496	ADCY3,ADCY4,ADCY7,CACNA1C,CACNA1D,CACNB4,CREB3,CREBBP,FGFR2,LDHB,NPR1,PRKACA,PRKAG2
Tryptophan Degradation X (Mammalian, via Tryptamine)	1.08	0.148	0	ALDH1A3,ALDH2,ALDH3A1,ALDH4A1
Phosphatidylglycerol Biosynthesis II (Non-plastidic)	1.08	0.148	1	CDS1,GPAT4,MBOAT1,TAMM41
RAR Activation	1.06	0.0882	#NUM!	ADCY3,ADCY4,ADCY7,AKT1,AKT3,ALDH1A3,BRD7,CITED2,CREBBP,PHF10,PRKACA,PRKAG2,PRKCI,PSMC5,RAC1,SMAD6,SMARCA4,SMARCC1
Prolactin Signaling	1.06	0.105	1.134	CREBBP,IRF1,IRS1,NMI,NRAS,PIK3C2B,PRKCI,RRAS2,STAT1
Hypoxia Signaling in the Cardiovascular System	1.05	0.108	0	AKT1,CDC34,CREB3,CREBBP,HSP90AB1,TP53,UBE2B,UBE2T
Regulation Of The Epithelial Mesenchymal Transition In Development Pathway	1.04	0.103	-0.707	AXIN2,BRCA1,CTNNB1,FZD7,NCSTN,PYGO1,SMO,WNT5A,WNT5B
Glutathione Redox Reactions I	1.03	0.143	#NUM!	GPX2,GSR,Gsta4,PRDX6
Tryptophan Degradation III (Eukaryotic)	1.03	0.143	#NUM!	HADH,HSD17B8,IDO1,TUBA8
Human Embryonic Stem Cell Pluripotency	1.02	0.0904	#NUM!	AKT1,AKT3,BMP3,BMPR1B,CTNNB1,FGFR2,FZD7,NTF3,PIK3C2B,S1PR1,SMAD6,SMO,SPHK1,WNT5A,WNT5B
Gαi Signaling	1.01	0.0929	0.832	ADCY3,ADCY4,ADCY7,APLNR,HCAR2,NPR3,NRAS,OPRD1,PRKACA,PRKAG2,RGS10,RRAS2,S1PR1
Hepatic Fibrosis Signaling Pathway	1	0.0788	1.177	AKT1,AKT3,BAMBI,BRAF,CACNA1C,CACNA1D,CACNB4,CREB3,CREBBP,CTNNB1,EZH2,FLT1,FZD7,IL1RL2,ITGA1,ITGA11,ITGA2,ITGA6,ITGB5,ITGB7,MYL9,NRAS,PIK3C2B,PRKACA,PRKAG2,PRKCI,RAC1,RRAS2,SMO,TTN,VEGFB,WNT5A,WNT5B
Apelin Endothelial Signaling Pathway	0.991	0.0922	0.832	ADCY3,ADCY4,ADCY7,AKT1,AKT3,APLNR,HDAC5,NRAS,PIK3C2B,PRKAG2,PRKCI,RRAS2,TEK
Phosphatidylethanolamine Biosynthesis II	0.983	0.222	#NUM!	PCYT2,SELENOI
Citrulline Biosynthesis	0.983	0.222	#NUM!	ALDH18A1,ARG1
Antiproliferative Role of Somatostatin Receptor 2	0.975	0.104	0	BRAF,NPR1,NPR2,NPR3,NRAS,NT5C,PIK3C2B,RRAS2
Regulation of Actin-based Motility by Rho	0.967	0.0948	2.236	ARPC3,CFL1,ITGA1,ITGA11,ITGA2,ITGA6,ITGB5,ITGB7,MYL9,PFN1,RAC1
Neurovascular Coupling Signaling Pathway	0.959	0.0844	-0.688	ADORA2B,CACNA1C,CACNA1D,CACNB4,GABRP,Kcnn2,NPR1,NPR2,NPR3,NT5C,PLA2G3,PLA2G4A,PRDX6,PRKACA,PRKAG2,PTGS1,RYR2,SLC1A3,SLCO2A1
G-Protein Coupled Receptor Signaling	0.959	0.0742	-0.832	ADCY3,ADCY4,ADCY7,ADGRL1,ADGRL4,ADORA2B,AKT1,AKT3,APLNR,BRAF,C5AR2,CALCRL,CARD10,CREB3,CREBBP,CTNNB1,EYA2,F2R,FZD7,GDE1,GLP1R,GPR153,GPR155,GPR179,GPR182,GRK3,GRK5,GRK6,HCAR2,HRH2,MAP3K13,MEGF6,MYL9,NFAT5,NPR3,NRAS,OPRD1,PDE1B,PDE3A,PDE7A,PDE7B,PIK3C2B,PRKACA,PRKAG2,RAC1,RAPGEF1,RGS10,RRAS2,S1PR1,SIX1,SMO,TTN
γ-linolenate Biosynthesis II (Animals)	0.955	0.158	#NUM!	ACSF2,ACSM1,SLC27A2
Mitochondrial L-carnitine Shuttle Pathway	0.955	0.158	#NUM!	ACSF2,ACSM1,SLC27A2
NF-κB Activation by Viruses	0.951	0.103	2.121	AKT1,AKT3,ITGA2,ITGA6,NRAS,PIK3C2B,PRKCI,RRAS2
Mitochondrial Dysfunction	0.943	0.0877	#NUM!	ATP5F1B,ATP5F1C,ATP5MC3,CASP8,CAT,CYCS,GSR,NCSTN,NDUFB2,NDUFS3,NDUFS4,PINK1,UQCRC1,VDAC1,VDAC2
Atherosclerosis Signaling	0.932	0.0916	#NUM!	ALOX12,Alox12e,ALOX15,APOB,APOE,F3,LPL,LYZ,PLA2G3,PLA2G4A,PRDX6,TNFSF12
Sperm Motility	0.932	0.0824	0	CSF1R,EPHA1,FGFR2,FLT1,MST1R,NOTUM,NPR1,PDE1B,PDIA3,PLA2G3,PLA2G4A,PLCD4,PLCH2,PRDX6,PRKACA,PRKAG2,PRKCI,ROR1,STYK1,TEK,TIE1
Fc Epsilon RI Signaling	0.928	0.0932	2.53	AKT1,AKT3,CSF2,INPP5D,NRAS,PIK3C2B,PLA2G3,PLA2G4A,PRKCI,RAC1,RRAS2
Estrogen-Dependent Breast Cancer Signaling	0.928	0.101	1.134	AKT1,AKT3,CREB3,CREBBP,HSD17B8,NRAS,PIK3C2B,RRAS2
NGF Signaling	0.928	0.0932	1.508	AKT1,AKT3,CREB3,CREBBP,MAP3K13,NRAS,PIK3C2B,RAC1,RPS6KA4,RRAS2,TP53
Asparagine Degradation I	0.917	0.5	#NUM!	ASRGL1
UDP-D-xylose and UDP-D-glucuronate Biosynthesis	0.917	0.5	#NUM!	UGDH
β-alanine Degradation I	0.917	0.5	#NUM!	ALDH6A1
Spermine Biosynthesis	0.917	0.5	#NUM!	SMS
Alanine Degradation III	0.917	0.5	#NUM!	GPT
Alanine Biosynthesis II	0.917	0.5	#NUM!	GPT
4-hydroxyproline Degradation I	0.917	0.5	#NUM!	ALDH4A1
GDP-L-fucose Biosynthesis I (from GDP-D-mannose)	0.917	0.5	#NUM!	GMDS
Putrescine Biosynthesis III	0.917	0.5	#NUM!	AZIN2
Glycine Biosynthesis I	0.917	0.5	#NUM!	SHMT2
Renal Cell Carcinoma Signaling	0.903	0.1	1.89	AKT1,AKT3,CREBBP,NRAS,PIK3C2B,RAC1,RAPGEF1,RRAS2
Calcium Transport I	0.903	0.2	#NUM!	ANXA5,ATP2A3
Dolichyl-diphosphooligosaccharide Biosynthesis	0.903	0.2	#NUM!	ALG8,DPM1
Lymphotoxin β Receptor Signaling	0.9	0.109	1	AKT1,AKT3,BCL2L1,CREBBP,CYCS,PIK3C2B
ERBB4 Signaling	0.886	0.103	1.633	AKT1,NCSTN,NRAS,NRG2,PIK3C2B,PRKCI,RRAS2
Fcγ Receptor-mediated Phagocytosis in Macrophages and Monocytes	0.883	0.0957	1	AKT1,AKT3,ARPC3,CSF2,INPP5D,MYO5A,PLD1,PRKCI,RAC1
Gustation Pathway	0.879	0.0837	-2.5	ADCY3,ADCY4,ADCY7,CACNA1C,CACNA1D,CACNB4,GABRP,GLP1R,LIPG,LPL,LRRC8C,NOTUM,PDE3A,PRKACA,PRKAG2,SCN7A,SCNN1G
Cardiac Hypertrophy Signaling	0.87	0.0808	-0.943	ADCY3,ADCY4,ADCY7,AKT1,CACNA1C,CACNA1D,CACNB4,CREBBP,IRS1,MAP3K13,MYL9,NOTUM,NRAS,PDIA3,PIK3C2B,PLCD4,PLCH2,PRKACA,PRKAG2,RAC1,RRAS2
Dopamine Degradation	0.866	0.125	0	ALDH1A3,ALDH2,ALDH3A1,ALDH4A1
Glutaryl-CoA Degradation	0.854	0.143	#NUM!	HADH,HSD17B8,TUBA8
Triacylglycerol Degradation	0.845	0.105	-1	Ces1g,Ces2f,LIPG,LPL,NOTUM,PRDX6
Death Receptor Signaling	0.842	0.0938	2.333	CASP7,CASP8,CYCS,MAP4K4,PARP10,PARP11,PARP12,PARP9,TNFSF12
Tumor Microenvironment Pathway	0.824	0.0838	-0.258	AKT1,AKT3,ARG1,BRAF,CSF2,FGF1,FGF11,IDO1,MMP14,MMP15,NRAS,PIK3C2B,RAC1,RRAS2,VEGFB
TR/RXR Activation	0.818	0.0952	#NUM!	AKT1,AKT3,ENO1,HP,PFKP,PIK3C2B,SCARB1,SREBF1
tRNA Splicing	0.804	0.109	-1.342	GDE1,PDE1B,PDE3A,PDE7A,PDE7B
FcγRIIB Signaling in B Lymphocytes	0.799	0.0941	1.342	AKT1,CACNA1C,CACNA1D,CACNB4,INPP5D,NRAS,PIK3C2B,RRAS2
Type II Diabetes Mellitus Signaling	0.799	0.085	1.89	ACSF2,ACSM1,AKT1,AKT3,CACNA1C,CACNA1D,CACNB4,IRS1,PIK3C2B,PKM,PRKAG2,PRKCI,SLC27A2
Basal Cell Carcinoma Signaling	0.793	0.0972	-0.447	BMP3,CTNNB1,FZD7,SMO,TP53,WNT5A,WNT5B
ERK5 Signaling	0.793	0.0972	1.89	AKT1,CREB3,CREBBP,NRAS,RPS6KA4,RRAS2,YWHAH
Reelin Signaling in Neurons	0.788	0.0873	1.897	AKT1,AKT3,APOE,ARHGEF10,ARHGEF16,ARHGEF5,ARPC3,CFL1,PIK3C2B,RAC1,RAPGEF1
Role of Macrophages, Fibroblasts and Endothelial Cells in Rheumatoid Arthritis	0.78	0.0767	#NUM!	AKT1,AKT3,C5,CREB3,CREBBP,CSF2,CTNNB1,FZD7,IGKC,IL1RL2,NFAT5,NOTUM,NRAS,PDIA3,PIK3C2B,PLCD4,PLCH2,PRKCI,RAC1,RRAS2,SMO,VEGFB,WIF1,WNT5A,WNT5B
Signaling by Rho Family GTPases	0.78	0.0784	1.604	ARHGEF10,ARHGEF16,ARHGEF5,ARPC3,CDH16,CDH3,CDH5,CFL1,CYFIP1,DIAPH3,ITGA1,ITGA11,ITGA2,ITGA6,ITGB5,ITGB7,MYL9,PIK3C2B,PLD1,PRKCI,RAC1
Hematopoiesis from Multipotent Stem Cells	0.772	0.167	#NUM!	CSF2,KITLG
Cardiomyocyte Differentiation via BMP Receptors	0.77	0.13	#NUM!	BMPR1B,MYH7,SMAD6
TCA Cycle II (Eukaryotic)	0.77	0.13	#NUM!	CS,DLST,MDH2
Coagulation System	0.764	0.114	1	F2R,F3,THBD,VWF
BMP signaling pathway	0.759	0.092	0	BMP3,BMPR1B,CREBBP,NRAS,PRKACA,PRKAG2,RRAS2,SMAD6
5-aminoimidazole Ribonucleotide Biosynthesis I	0.754	0.333	#NUM!	GART
S-methyl-5'-thioadenosine Degradation II	0.754	0.333	#NUM!	MTAP
Proline Degradation	0.754	0.333	#NUM!	ALDH4A1
1,25-dihydroxyvitamin D3 Biosynthesis	0.754	0.333	#NUM!	POR
Ascorbate Recycling (Cytosolic)	0.754	0.333	#NUM!	GSTO1
Inosine-5'-phosphate Biosynthesis II	0.754	0.333	#NUM!	ATIC
Hypusine Biosynthesis	0.754	0.333	#NUM!	EIF5A
Geranylgeranyldiphosphate Biosynthesis	0.754	0.333	#NUM!	FNTB
Biotin-carboxyl Carrier Protein Assembly	0.754	0.333	#NUM!	ACACB
Glycerol-3-phosphate Shuttle	0.754	0.333	#NUM!	GPD1
Adenine and Adenosine Salvage I	0.754	0.333	#NUM!	APRT
Glutamate Degradation II	0.754	0.333	#NUM!	GOT2
S-adenosyl-L-methionine Biosynthesis	0.754	0.333	#NUM!	MAT1A
Tyrosine Biosynthesis IV	0.754	0.333	#NUM!	PCBD1
Aspartate Biosynthesis	0.754	0.333	#NUM!	GOT2
Neuropathic Pain Signaling In Dorsal Horn Neurons	0.75	0.0891	-1	CAMK1,NOTUM,PDIA3,PIK3C2B,PLCD4,PLCH2,PRKACA,PRKAG2,PRKCI
nNOS Signaling in Skeletal Muscle Cells	0.75	0.104	#NUM!	CACNA1C,CACNA1D,CACNB4,RYR2,SNTB1
G Beta Gamma Signaling	0.742	0.0853	0.302	AKT1,AKT3,CACNA1C,CACNA1D,CACNB4,DNM2,NRAS,PRKACA,PRKAG2,PRKCI,RRAS2
Interferon Signaling	0.735	0.111	2	BAK1,IFIT1,IRF1,STAT1
Tumoricidal Function of Hepatic Natural Killer Cells	0.73	0.125	#NUM!	CASP7,CASP8,CYCS
Neurotrophin/TRK Signaling	0.712	0.0921	0.378	AKT1,CREB3,CREBBP,NRAS,NTF3,PIK3C2B,RRAS2
MSP-RON Signaling In Macrophages Pathway	0.712	0.0855	0	ARG1,CREB3,CREBBP,KLK13,MST1R,NRAS,PIK3C2B,RRAS2,ST14,STAT1
TWEAK Signaling	0.706	0.108	1	CASP7,CASP8,CYCS,TNFSF12
Noradrenaline and Adrenaline Degradation	0.706	0.108	0	ALDH1A3,ALDH2,ALDH3A1,ALDH4A1
Complement System	0.706	0.108	#NUM!	C1QBP,C5,C6,CFB
Unfolded protein response	0.703	0.0889	0.816	CALR,DNAJC11,HSPA1A/HSPA1B,HSPA4,HSPA5,HSPA9,SREBF1,VCP
FAT10 Cancer Signaling Pathway	0.701	0.1	-0.447	AKT1,AKT3,CTNNB1,MAD2L1,TP53
Acute Myeloid Leukemia Signaling	0.686	0.0879	1.414	AKT1,AKT3,BRAF,CSF1R,KITLG,NRAS,PIK3C2B,RRAS2
GNRH Signaling	0.684	0.0789	0	ADCY3,ADCY4,ADCY7,CACNA1C,CACNA1D,CACNB4,CREB3,CREBBP,MAP3K13,NRAS,PRKACA,PRKAG2,PRKCI,RAC1,RRAS2
Gα12/13 Signaling	0.684	0.0827	1.508	AKT1,AKT3,CDH16,CDH3,CDH5,CTNNB1,F2R,MYL9,NRAS,PIK3C2B,RRAS2
Superpathway of Inositol Phosphate Compounds	0.678	0.0769	-0.277	CDC25C,FIG4,INPP5D,NT5C,PI4K2B,PIK3C2B,PLCD4,PLCH2,PPIP5K2,PPP1R14C,PPP1R16B,PPP1R3C,PPP2R1A,PPP2R1B,PPP2R2A,PPP2R5A,PTPN13,WBP11
Superpathway of Methionine Degradation	0.678	0.105	1	GOT2,MAT1A,PCCB,PRMT5
Notch Signaling	0.678	0.105	#NUM!	DTX4,MAML3,NCSTN,NOTCH3
UVC-Induced MAPK Signaling	0.676	0.098	1.342	BRAF,NRAS,PRKCI,RRAS2,TP53
Maturity Onset Diabetes of Young (MODY) Signaling	0.674	0.0897	#NUM!	APOB,APOE,CACNA1C,CACNA1D,CACNB4,CREBBP,FOXA2
PXR/RXR Activation	0.662	0.0923	#NUM!	ABCB1,AKT1,AKT3,PRKACA,PRKAG2,SCD
Induction of Apoptosis by HIV1	0.662	0.0923	1.633	BAK1,BCL2L1,CASP8,CYCS,SLC25A4,TP53
D-myo-inositol (1,4,5)-Trisphosphate Biosynthesis	0.66	0.115	#NUM!	PI4K2B,PLCD4,PLCH2
Gluconeogenesis I	0.66	0.115	#NUM!	ENO1,MDH2,PGAM1
Endocannabinoid Neuronal Synapse Pathway	0.66	0.0805	0	ADCY3,ADCY4,ADCY7,CACNA1C,CACNA1D,CACNB4,NOTUM,PDIA3,PLCD4,PLCH2,PRKACA,PRKAG2
Antigen Presentation Pathway	0.65	0.103	#NUM!	CALR,PDIA3,PSMB6,TAPBP
2-ketoglutarate Dehydrogenase Complex	0.644	0.25	#NUM!	DLST
PRPP Biosynthesis I	0.644	0.25	#NUM!	PRPS2
Phenylethylamine Degradation I	0.644	0.25	#NUM!	ALDH2
Methylmalonyl Pathway	0.644	0.25	#NUM!	PCCB
Proline Biosynthesis I	0.644	0.25	#NUM!	ALDH18A1
Oxidized GTP and dGTP Detoxification	0.644	0.25	#NUM!	DXO
L-cysteine Degradation I	0.644	0.25	#NUM!	GOT2
Phenylalanine Degradation I (Aerobic)	0.644	0.25	#NUM!	PCBD1
Acetate Conversion to Acetyl-CoA	0.644	0.25	#NUM!	ACSS2
Pyridoxal 5'-phosphate Salvage Pathway	0.642	0.0909	1.633	BRAF,CDK1,GRK5,GRK6,PLK1,TTK
α-Adrenergic Signaling	0.636	0.0833	#NUM!	ADCY3,ADCY4,ADCY7,EPM2A,NRAS,PRKACA,PRKAG2,PRKCI,RRAS2
Role of Osteoblasts, Osteoclasts and Chondrocytes in Rheumatoid Arthritis	0.631	0.0759	#NUM!	AKT1,AKT3,BMP3,BMPR1B,CSF1R,CSF2,CTNNB1,FZD7,IL1RL2,MMP14,NFAT5,PIK3C2B,SMAD6,SMO,WIF1,WNT5A,WNT5B
NAD Salvage Pathway II	0.629	0.111	#NUM!	Acp5,NT5C,NT5C2
D-myo-inositol-5-phosphate Metabolism	0.627	0.0769	0.333	CDC25C,FIG4,INPP5D,NT5C,PLCD4,PLCH2,PPP1R14C,PPP1R16B,PPP1R3C,PPP2R1A,PPP2R1B,PPP2R2A,PPP2R5A,PTPN13,WBP11
Phagosome Formation	0.627	0.0695	0.438	ADGRL1,ADGRL4,ADORA2B,AKT1,AKT3,AP1S1,APLNR,ARPC3,BCAR1,C5AR2,CALCRL,CFL1,F2R,FCER2,FZD7,GLP1R,GPR153,GPR155,GPR179,GPR182,HCAR2,HRH2,Igha,IGKC,ITGA1,ITGA11,ITGA2,ITGA6,ITGB5,ITGB7,MYH7,MYH9,MYL9,NRAS,OPRD1,PIK3C2B,PLA2G3,PLA2G4A,PLD1,PRDX6,PRKCI,RAC1,RAPGEF1,RRAS2,S1PR1,SMO,SPHK1,TTN
LPS/IL-1 Mediated Inhibition of RXR Function	0.625	0.0748	2.449	ABCB1,ACSF2,ACSM1,ALDH18A1,ALDH1A3,ALDH2,ALDH3A1,ALDH4A1,ALDH6A1,APOE,CAT,FABP5,FMO2,Fmo6,GSTO1,IL1RL2,SCARB1,SLC27A2,SREBF1
Superpathway of Citrulline Metabolism	0.622	0.133	#NUM!	ALDH18A1,ARG1
Choline Biosynthesis III	0.622	0.133	#NUM!	CHPT1,PLD1
Eicosanoid Signaling	0.604	0.0882	#NUM!	ALOX12,ALOX15,PLA2G3,PLA2G4A,PRDX6,PTGS1
Role of MAPK Signaling in the Pathogenesis of Influenza	0.602	0.0854	#NUM!	AKT1,AKT3,NRAS,PLA2G3,PLA2G4A,PRDX6,RRAS2
JAK/STAT Signaling	0.602	0.0854	1.89	AKT1,AKT3,BCL2L1,NRAS,PIK3C2B,RRAS2,STAT1
CREB Signaling in Neurons	0.6	0.0695	-1.718	ADCY3,ADCY4,ADCY7,ADGRL1,ADGRL4,ADORA2B,AKT1,AKT3,APLNR,BMPR1B,C5AR2,CACNA1C,CACNA1D,CACNB4,CALCRL,CREB3,CREBBP,F2R,FGFR2,FLT1,FZD7,GLP1R,GPR153,GPR155,GPR179,GPR182,HCAR2,HRH2,NOTUM,NRAS,OPRD1,PDIA3,PIK3C2B,PLCD4,PLCH2,POLR2A,PRKACA,PRKAG2,PRKCI,RRAS2,S1PR1,SMO
FXR/RXR Activation	0.585	0.0794	#NUM!	AKT1,AKT3,APOB,APOE,CREBBP,FOXA2,LPL,MLXIPL,SCARB1,SREBF1
Agranulocyte Adhesion and Diapedesis	0.583	0.0748	#NUM!	C5,CDH5,CLDN10,CLDN18,CLDN5,ITGA1,ITGA2,ITGA6,ITGB7,MMP14,MMP15,MYH7,MYH9,MYL9,PECAM1,SDC4
Extrinsic Prothrombin Activation Pathway	0.58	0.125	#NUM!	F3,THBD
D-myo-inositol (1,4,5)-trisphosphate Degradation	0.58	0.125	#NUM!	IMPA2,INPP5D
Adenosine Nucleotides Degradation II	0.58	0.125	#NUM!	NT5C,NT5C2
Salvage Pathways of Pyrimidine Ribonucleotides	0.573	0.0816	1.414	AK1,BRAF,CDK1,GRK5,GRK6,PLK1,TTK,UCK2
Oxidative Ethanol Degradation III	0.57	0.0893	-0.447	ACSS2,ALDH1A3,ALDH2,ALDH3A1,ALDH4A1
Arsenate Detoxification I (Glutaredoxin)	0.561	0.2	#NUM!	GSTO1
Protein Citrullination	0.561	0.2	#NUM!	PADI1
Creatine-phosphate Biosynthesis	0.561	0.2	#NUM!	MAP4K4
Pentose Phosphate Pathway (Oxidative Branch)	0.561	0.2	#NUM!	G6PD
Tetrahydrofolate Salvage from 5,10-methenyltetrahydrofolate	0.561	0.2	#NUM!	GART
Lysine Degradation II	0.561	0.2	#NUM!	AASS
Myo-inositol Biosynthesis	0.561	0.2	#NUM!	IMPA2
2-oxobutanoate Degradation I	0.561	0.2	#NUM!	PCCB
Galactose Degradation I (Leloir Pathway)	0.561	0.2	#NUM!	GALE
Folate Polyglutamylation	0.561	0.2	#NUM!	SHMT2
3-phosphoinositide Biosynthesis	0.526	0.0732	-0.333	CDC25C,FIG4,INPP5D,NT5C,PI4K2B,PIK3C2B,PPP1R14C,PPP1R16B,PPP1R3C,PPP2R1A,PPP2R1B,PPP2R2A,PPP2R5A,PTPN13,WBP11
Glioma Invasiveness Signaling	0.519	0.0822	1.342	F2R,HMMR,NRAS,PIK3C2B,RAC1,RRAS2
Hepatic Cholestasis	0.517	0.0733	#NUM!	ABCB1,ABCC1,ADCY3,ADCY4,ADCY7,CSF2,IL1RL2,PRKACA,PRKAG2,PRKCI,SREBF1,TJP2,TNFSF12,Tnfsf9
3-phosphoinositide Degradation	0.517	0.0733	-0.333	CDC25C,FIG4,INPP4B,INPP5D,NT5C,PPP1R14C,PPP1R16B,PPP1R3C,PPP2R1A,PPP2R1B,PPP2R2A,PPP2R5A,PTPN13,WBP11
Role of IL-17F in Allergic Inflammatory Airway Diseases	0.511	0.0889	0	CREB3,CREBBP,CSF2,RPS6KA4
Serotonin Receptor Signaling	0.511	0.0889	#NUM!	ADCY3,ADCY4,ADCY7,PCBD1
Erythropoietin Signaling Pathway	0.507	0.0734	1.941	AKT1,AKT3,BCL2L1,CSF2,CTNNB1,NRAS,PIK3C2B,PRKCI,RAC1,RRAS2,TNFSF12,Tnfsf9,TP53
Pyruvate Fermentation to Lactate	0.495	0.167	#NUM!	LDHB
Urea Cycle	0.495	0.167	#NUM!	ARG1
Arginine Degradation VI (Arginase 2 Pathway)	0.495	0.167	#NUM!	ARG1
Glycerol Degradation I	0.495	0.167	#NUM!	GPD1
Glycine Cleavage Complex	0.495	0.167	#NUM!	GCSH
Tryptophan Degradation to 2-amino-3-carboxymuconate Semialdehyde	0.495	0.167	#NUM!	IDO1
Rapoport-Luebering Glycolytic Shunt	0.495	0.167	#NUM!	PGAM1
GDP-mannose Biosynthesis	0.495	0.167	#NUM!	PMM2
Neuroinflammation Signaling Pathway	0.493	0.0698	0.943	AKT1,AKT3,BIRC5,CASP1,CASP8,CREB3,CREBBP,CSF1R,CTNNB1,GABRP,MFGE8,NCSTN,NFAT5,NTF3,PIK3C2B,PLA2G3,PLA2G4A,PYCARD,RAC1,S100G,SLC1A3,STAT1
Apelin Pancreas Signaling Pathway	0.492	0.087	-1	APLNR,PIK3C2B,PRKACA,PRKAG2
IL-23 Signaling Pathway	0.492	0.087	0	AKT1,AKT3,CSF2,PIK3C2B
D-myo-inositol (1,4,5,6)-Tetrakisphosphate Biosynthesis	0.488	0.0726	0.378	CDC25C,FIG4,INPP5D,NT5C,PPP1R14C,PPP1R16B,PPP1R3C,PPP2R1A,PPP2R1B,PPP2R2A,PPP2R5A,PTPN13,WBP11
D-myo-inositol (3,4,5,6)-tetrakisphosphate Biosynthesis	0.488	0.0726	0.378	CDC25C,FIG4,INPP5D,NT5C,PPP1R14C,PPP1R16B,PPP1R3C,PPP2R1A,PPP2R1B,PPP2R2A,PPP2R5A,PTPN13,WBP11
IL-2 Signaling	0.48	0.082	1.342	AKT1,AKT3,NRAS,PIK3C2B,RRAS2
STAT3 Pathway	0.478	0.0741	0.378	BMPR1B,FGFR2,FLT1,IL10RB,IL11RA,IL13RA1,IL1RL2,NRAS,RAC1,RRAS2
Granzyme A Signaling	0.476	0.105	#NUM!	CREBBP,HMGB2
IL-8 Signaling	0.472	0.0711	0.775	AKT1,AKT3,BCL2L1,BRAF,FLT1,MAP4K4,MYL9,NRAS,PIK3C2B,PLD1,PRKCI,RAC1,RRAS2,TEK,VEGFB
Semaphorin Signaling in Neurons	0.463	0.0806	#NUM!	ARHGAP1,CFL1,NRP1,PLXNA2,RAC1
HMGB1 Signaling	0.458	0.0719	1.897	AKT1,AKT3,CSF2,HAT1,KAT2A,NRAS,PIK3C2B,RAC1,RBBP7,RRAS2,TNFSF12,Tnfsf9
PPAR Signaling	0.456	0.0748	-2.828	CITED2,CREBBP,HSP90AB1,IL1RL2,MAP4K4,NRAS,PPARD,RRAS2
Apelin Muscle Signaling Pathway	0.455	0.0833	0	AKT1,AKT3,APLNR,PRKAG2
Thrombopoietin Signaling	0.449	0.0794	1.342	NRAS,PIK3C2B,PRKCI,RRAS2,STAT1
Inhibition of Angiogenesis by TSP1	0.449	0.0882	#NUM!	AKT1,AKT3,TP53
LXR/RXR Activation	0.445	0.0732	-1	APOB,APOE,HADH,IL1RL2,LPL,LYZ,MLXIPL,SCD,SREBF1
IL-7 Signaling Pathway	0.445	0.0769	0.447	AKT1,AKT3,BAK1,Igha,PIK3C2B,STAT1
CXCR4 Signaling	0.44	0.071	2.309	ADCY3,ADCY4,ADCY7,AKT1,AKT3,BCAR1,MYL9,NRAS,PIK3C2B,PRKCI,RAC1,RRAS2
Androgen Signaling	0.44	0.071	-2.121	CACNA1C,CACNA1D,CACNB4,CALR,CREBBP,GTF2F1,HSPA4,POLR2A,PRKACA,PRKAG2,PRKCI,TAF5L
Phosphatidylcholine Biosynthesis I	0.44	0.143	#NUM!	CHPT1
Ceramide Degradation	0.44	0.143	#NUM!	ACER2
RHOA Signaling	0.434	0.0726	1.134	ARHGAP1,ARPC3,CFL1,EPHA1,MYL9,PFN1,PLD1,SEMA3F,TTN
IL-9 Signaling	0.427	0.0857	#NUM!	IRS1,PIK3C2B,STAT1
Valine Degradation I	0.42	0.0952	#NUM!	ALDH6A1,TUBA8
Triacylglycerol Biosynthesis	0.42	0.08	1	ELOVL1,ELOVL6,GPAT4,MBOAT1
ERB2-ERBB3 Signaling	0.419	0.0769	1.342	AKT1,NRAS,NRG2,PIK3C2B,RRAS2
Oxidative Phosphorylation	0.41	0.0721	2.121	ATP5F1B,ATP5F1C,ATP5MC3,CYCS,NDUFB2,NDUFS3,NDUFS4,UQCRC1
TGF-β Signaling	0.408	0.0729	1.633	BMPR1B,CREBBP,HDAC1,NRAS,RRAS2,SMAD6,VDR
Inositol Pyrophosphates Biosynthesis	0.396	0.125	#NUM!	PPIP5K2
Superpathway of D-myo-inositol (1,4,5)-trisphosphate Metabolism	0.396	0.0909	#NUM!	IMPA2,INPP5D
Superoxide Radicals Degradation	0.396	0.125	#NUM!	CAT
IL-17A Signaling in Airway Cells	0.39	0.0746	#NUM!	AKT1,AKT3,MUC5AC,MUC5B,PIK3C2B
Glutathione-mediated Detoxification	0.389	0.0811	#NUM!	ANPEP,Gsta4,GSTO1
UVB-Induced MAPK Signaling	0.389	0.0769	1	AKT1,PIK3C2B,PRKCI,TP53
Methionine Degradation I (to Homocysteine)	0.373	0.087	#NUM!	MAT1A,PRMT5
Role of JAK1 and JAK3 in γc Cytokine Signaling	0.365	0.0725	#NUM!	IRS1,NRAS,PIK3C2B,RRAS2,STAT1
SPINK1 General Cancer Pathway	0.365	0.0725	1.342	AKT1,AKT3,NRAS,PIK3C2B,RRAS2
Phototransduction Pathway	0.36	0.0741	#NUM!	NPR1,NPR2,PRKACA,PRKAG2
Sphingosine and Sphingosine-1-phosphate Metabolism	0.357	0.111	#NUM!	ACER2
Leucine Degradation I	0.357	0.111	#NUM!	MCCC1
Folate Transformations I	0.357	0.111	#NUM!	SHMT2
Agrin Interactions at Neuromuscular Junction	0.353	0.0714	2.236	CTTN,NRAS,NRG2,RAC1,RRAS2
PDGF Signaling	0.348	0.0698	0.816	INPP5D,NRAS,PIK3C2B,RRAS2,SPHK1,STAT1
EGF Signaling	0.346	0.0727	1	AKT1,AKT3,PIK3C2B,STAT1
Growth Hormone Signaling	0.341	0.0704	0.447	IRS1,PIK3C2B,PRKCI,RPS6KA4,STAT1
p38 MAPK Signaling	0.341	0.0678	1.89	CREB3,CREBBP,IL1RL2,PLA2G3,PLA2G4A,RPS6KA4,STAT1,TP53
Autophagy	0.339	0.0657	0	AKT1,AKT3,CREB3,CREBBP,IRS1,PIK3C2B,PPP2R1A,PPP2R1B,PPP2R2A,PPP2R5A,PRKACA,PRKAG2,TP53,VPS33B
Cysteine Biosynthesis III (mammalia)	0.331	0.08	#NUM!	MAT1A,PRMT5
Natural Killer Cell Signaling	0.326	0.0653	0.832	AKT1,AKT3,CFL1,HSPA1A/HSPA1B,HSPA4,HSPA5,HSPA9,MAP3K13,NFAT5,NRAS,PIK3C2B,RAC1,RRAS2
Mechanisms of Viral Exit from Host Cells	0.323	0.0732	#NUM!	LMNB1,PDCD6IP,PRKCI
Embryonic Stem Cell Differentiation into Cardiac Lineages	0.323	0.1	#NUM!	MESP1
Prostanoid Biosynthesis	0.323	0.1	#NUM!	PTGS1
Glycine Betaine Degradation	0.323	0.1	#NUM!	SHMT2
CD27 Signaling in Lymphocytes	0.32	0.0702	-1	BCL2L1,CASP8,CYCS,MAP3K13
Apelin Liver Signaling Pathway	0.312	0.0769	#NUM!	APLNR,IRS1
IL-17 Signaling	0.3	0.0642	0.577	AKT1,AKT3,CSF2,HSP90AB1,MUC5AC,MUC5B,NRAS,PIK3C2B,RRAS2,TNFSF12,Tnfsf9,VEGFB
Oncostatin M Signaling	0.295	0.0698	#NUM!	NRAS,RRAS2,STAT1
Sucrose Degradation V (Mammalian)	0.295	0.0909	#NUM!	TPI1
Pentose Phosphate Pathway	0.295	0.0909	#NUM!	G6PD
GDNF Family Ligand-Receptor Interactions	0.287	0.0658	0.447	IRS1,NRAS,PIK3C2B,RAC1,RRAS2
MIF Regulation of Innate Immunity	0.281	0.0682	#NUM!	PLA2G3,PLA2G4A,TP53
TREM1 Signaling	0.277	0.0649	0.447	AKT1,AKT3,CASP1,CD83,CSF2
ERBB Signaling	0.271	0.0638	1.633	AKT1,NRAS,NRG2,PIK3C2B,PRKCI,RRAS2
Xenobiotic Metabolism General Signaling Pathway	0.27	0.0629	1	AKT1,AKT3,CREBBP,GSTO1,MAP3K13,NRAS,PIK3C2B,PRKCI,RRAS2
Glycogen Degradation II	0.269	0.0833	#NUM!	MTAP
Regulation Of The Epithelial Mesenchymal Transition By Growth Factors Pathway	0.268	0.0625	0.632	AKT1,AKT3,BRAF,FGF1,FGF11,FGFR2,ID2,NRAS,PIK3C2B,RAC1,RRAS2,TNFSF12
Role of WNT/GSK-3β Signaling in the Pathogenesis of Influenza	0.268	0.0641	-0.447	CTNNB1,FZD7,SMO,WNT5A,WNT5B
IL-6 Signaling	0.26	0.0625	1.414	ABCB1,AKT1,AKT3,IL1RL2,MAP4K4,NRAS,PIK3C2B,RRAS2
Retinol Biosynthesis	0.257	0.0652	#NUM!	Ces1g,LIPG,LPL
Assembly of RNA Polymerase III Complex	0.246	0.0769	#NUM!	SF3A1
NAD biosynthesis II (from tryptophan)	0.246	0.0769	#NUM!	IDO1
Cholesterol Biosynthesis I	0.246	0.0769	#NUM!	DHCR7
NAD Phosphorylation and Dephosphorylation	0.246	0.0769	#NUM!	Acp5
γ-glutamyl Cycle	0.246	0.0769	#NUM!	ANPEP
Cholesterol Biosynthesis II (via 24,25-dihydrolanosterol)	0.246	0.0769	#NUM!	DHCR7
Cholesterol Biosynthesis III (via Desmosterol)	0.246	0.0769	#NUM!	DHCR7
UDP-N-acetyl-D-galactosamine Biosynthesis II	0.246	0.0769	#NUM!	GALE
iNOS Signaling	0.246	0.0638	#NUM!	CREBBP,IRF1,STAT1
DNA Double-Strand Break Repair by Non-Homologous End Joining	0.226	0.0714	#NUM!	RAD50
Glycogen Degradation III	0.226	0.0714	#NUM!	MTAP
Mineralocorticoid Biosynthesis	0.226	0.0714	#NUM!	Gsta4
Glucocorticoid Biosynthesis	0.208	0.0667	#NUM!	Gsta4
Parkinson's Signaling	0.192	0.0625	#NUM!	CYCS
Wound Healing Signaling Pathway	0	0.0556	0.535	Col17a1,COL4A6,CSF2,FGFR2,IL1RL2,ITGA6,MST1R,NRAS,RAC1,RRAS2,STAT1,TNFSF12,Tnfsf9,VEGFB
IL-10 Signaling	0	0.0417	#NUM!	IL10RB,IL1RL2,MAP4K4
Acute Phase Response Signaling	0	0.0486	1.633	AKT1,AKT3,C5,CFB,HP,ITIH2,NRAS,RRAS2,VWF
Hepatic Fibrosis / Hepatic Stellate Cell Activation	0	0.0619	#NUM!	BAMBI,Col17a1,COL4A6,FGF1,FGFR2,FLT1,IL1RL2,MYH7,MYH9,MYL9,STAT1,VEGFB
Activation of IRF by Cytosolic Pattern Recognition Receptors	0	0.0462	#NUM!	CREBBP,STAT1,ZBP1
Role of RIG1-like Receptors in Antiviral Innate Immunity	0	0.0435	#NUM!	CASP8,CREBBP
Role of Pattern Recognition Receptors in Recognition of Bacteria and Viruses	0	0.0577	-0.447	C5,CASP1,CSF2,EIF2S1,PIK3C2B,PRKCI,RNASEL,TNFSF12,Tnfsf9
Role of NFAT in Regulation of the Immune Response	0	0.0136	0.816	AKT1,AKT3,IPO5,KPNB1,NFAT5,NRAS,PIK3C2B,RRAS2
LPS-stimulated MAPK Signaling	0	0.0588	1.342	NRAS,PIK3C2B,PRKCI,RAC1,RRAS2
CCR5 Signaling in Macrophages	0	0.00802	#NUM!	CACNA1C,CACNA1D,CACNB4,PRKCI
CD40 Signaling	0	0.0448	#NUM!	FCER2,PIK3C2B,PTGS1
Calcium-induced T Lymphocyte Apoptosis	0	0.0087	#NUM!	ATP2A3,CAPN2,HDAC1,PRKCI
Cytotoxic T Lymphocyte-mediated Apoptosis of Target Cells	0	0.00706	#NUM!	CASP7,CASP8,CYCS
Airway Pathology in Chronic Obstructive Pulmonary Disease	0	0.0424	#NUM!	CSF2,FGF1,FGF11,TNFSF12,Tnfsf9
fMLP Signaling in Neutrophils	0	0.0534	1.134	ARPC3,NFAT5,NRAS,PIK3C2B,PRKCI,RAC1,RRAS2
CTLA4 Signaling in Cytotoxic T Lymphocytes	0	0.0188	#NUM!	AKT1,AKT3,AP1S1,AP2A2,PIK3C2B,PPP2R1A,PPP2R1B,PPP2R2A,PPP2R5A
B Cell Activating Factor Signaling	0	0.0233	#NUM!	NFAT5
Airway Inflammation in Asthma	0	0.0303	#NUM!	CSF2
T Helper Cell Differentiation	0	0.00425	#NUM!	IL10RB,STAT1
CCR3 Signaling in Eosinophils	0	0.0593	1.89	CFL1,NRAS,PIK3C2B,PLA2G3,PLA2G4A,PRKCI,RAC1,RRAS2
CD28 Signaling in T Helper Cells	0	0.0116	0.816	AKT1,AKT3,ARPC3,NFAT5,PIK3C2B,RAC1
IL-15 Signaling	0	0.017	1.134	AKT1,AKT3,BCL2L1,CSF2,Igha,IGKC,NRAS,PIK3C2B,RRAS2
Role of Cytokines in Mediating Communication between Immune Cells	0	0.0185	#NUM!	CSF2
Dendritic Cell Maturation	0	0.0254	0.535	AKT1,AKT3,CD83,CREB3,CREBBP,CSF2,IGKC,IL1RL2,IRF8,NOTUM,PDIA3,PIK3C2B,PLCD4,PLCH2,STAT1
ICOS-ICOSL Signaling in T Helper Cells	0	0.0138	0.816	AKT1,AKT3,INPP5D,NFAT5,PIK3C2B,PLEKHA2,RAC1
Lipid Antigen Presentation by CD1	0	0.00721	#NUM!	AP2A2,CALR,PDIA3
Cholecystokinin/Gastrin-mediated Signaling	0	0.0504	1.342	BCAR1,CREM,NRAS,PRKCI,RAC1,RRAS2
Type I Diabetes Mellitus Signaling	0	0.00982	2	CASP8,CYCS,HSPD1,IRF1,STAT1
Primary Immunodeficiency Signaling	0	0.0357	#NUM!	Igha,IGKC
Allograft Rejection Signaling	0	0.00207	#NUM!	IGKC
Autoimmune Thyroid Disease Signaling	0	0.00441	#NUM!	IGKC,TG
Communication between Innate and Adaptive Immune Cells	0	0.00431	#NUM!	CD83,CSF2,Igha,IGKC
Crosstalk between Dendritic Cells and Natural Killer Cells	0	0.022	#NUM!	CD83,CSF2
Systemic Lupus Erythematosus Signaling	0	0.037	#NUM!	AKT1,AKT3,C5,C6,CREM,EFTUD2,IGKC,INPP5D,LSM12,LSM4,LSM8,NFAT5,NRAS,PIK3C2B,PPIH,PRPF3,PRPF31,RRAS2,SART1,SF3B4,SNRNP40,SNRPA1,SNRPD1
CDC42 Signaling	0	0.0226	2.646	ARPC3,CFL1,DIAPH3,IQGAP2,IQGAP3,ITGA1,ITGA11,ITGA2,ITGA6,ITGB5,ITGB7,MYL9,PRKCI
April Mediated Signaling	0	0.0238	#NUM!	NFAT5
Phospholipase C Signaling	0	0.0428	2.065	ADCY3,ADCY4,ADCY7,ARHGEF10,ARHGEF16,ARHGEF5,CREB3,CREBBP,HDAC1,HDAC5,HDAC9,IGKC,ITGA1,ITGA11,ITGA2,ITGA6,ITGB5,ITGB7,MYL9,NFAT5,NRAS,PLA2G3,PLA2G4A,PLCD4,PLD1,PRKCI,RAC1,RRAS2,TGM2
Altered T Cell and B Cell Signaling in Rheumatoid Arthritis	0	0.00203	#NUM!	CSF2
B Cell Development	0	0.0455	#NUM!	IGKC,SPN
IL-1 Signaling	0	0.0521	#NUM!	ADCY3,ADCY4,ADCY7,PRKACA,PRKAG2
RANK Signaling in Osteoclasts	0	0.0549	-0.447	AKT1,AKT3,MAP3K13,MITF,PIK3C2B
Neuroprotective Role of THOP1 in Alzheimer's Disease	0	0.0583	1.342	ACE,DPP4,MME,PRKACA,PRKAG2,ST14,TMPRSS11E
Regulation of IL-2 Expression in Activated and Anergic T Lymphocytes	0	0.0108	1.342	NFAT5,NRAS,PABPC4,RAC1,RRAS2
NUR77 Signaling in T Lymphocytes	0	0.00781	1	CYCS,HDAC1,HDAC9,PRKCI
PKCθ Signaling in T Lymphocytes	0	0.0161	0	CACNA1C,CACNA1D,CACNB4,MAP3K13,NFAT5,NRAS,PIK3C2B,RAC1,RRAS2
TNFR1 Signaling	0	0.0577	#NUM!	CASP7,CASP8,CYCS
Role of PI3K/AKT Signaling in the Pathogenesis of Influenza	0	0.0606	#NUM!	AKT1,AKT3,MLH1,PIK3C2B
Role of Hypercytokinemia/hyperchemokinemia in the Pathogenesis of Influenza	0	0.0465	2	CASP1,PYCARD,S1PR1,STAT1
Antiproliferative Role of TOB in T Cell Signaling	0	0.00939	-2	CCNA2,CDC34,PABPC1,PABPC4
MSP-RON Signaling Pathway	0	0.0517	#NUM!	KLK13,MST1R,PIK3C2B
OX40 Signaling Pathway	0	0.00209	#NUM!	BCL2L1
MIF-mediated Glucocorticoid Regulation	0	0.0556	#NUM!	PLA2G3,PLA2G4A
Intrinsic Prothrombin Activation Pathway	0	0.0476	#NUM!	KLK13,THBD
Assembly of RNA Polymerase II Complex	0	0.06	#NUM!	GTF2F1,POLR2A,TAF5L
Role of IL-17A in Arthritis	0	0.0175	#NUM!	PIK3C2B
Differential Regulation of Cytokine Production in Macrophages and T Helper Cells by IL-17A and IL-17F	0	0.0556	#NUM!	CSF2
Differential Regulation of Cytokine Production in Intestinal Epithelial Cells by IL-17A and IL-17F	0	0.0435	#NUM!	CSF2
Role of JAK1, JAK2 and TYK2 in Interferon Signaling	0	0.0385	#NUM!	STAT1
Role of JAK2 in Hormone-like Cytokine Signaling	0	0.0588	#NUM!	IRS1,STAT1
Role of JAK family kinases in IL-6-type Cytokine Signaling	0	0.04	#NUM!	STAT1
Hematopoiesis from Pluripotent Stem Cells	0	0.00905	#NUM!	CSF2,Igha,IGKC,KITLG
Transcriptional Regulatory Network in Embryonic Stem Cells	0	0.0185	#NUM!	OTX1
nNOS Signaling in Neurons	0	0.0426	#NUM!	CAPN2,PRKCI
Ephrin B Signaling	0	0.0556	#NUM!	CAP1,CFL1,CTNNB1,RAC1
Heparan Sulfate Biosynthesis	0	0.0465	#NUM!	Ces1g,Ces2f,NOTUM,PRDX6
Bupropion Degradation	0	0.04	#NUM!	POR
Retinoate Biosynthesis I	0	0.0238	#NUM!	ALDH1A3
Nicotine Degradation III	0	0.0345	#NUM!	Aox3,POR
Heparan Sulfate Biosynthesis (Late Stages)	0	0.0506	#NUM!	Ces1g,Ces2f,NOTUM,PRDX6
Pyrimidine Ribonucleotides De Novo Biosynthesis	0	0.027	#NUM!	AK1
Isoleucine Degradation I	0	0.0556	#NUM!	TUBA8
Androgen Biosynthesis	0	0.0476	#NUM!	Gsta4
Ubiquinol-10 Biosynthesis (Eukaryotic)	0	0.0333	#NUM!	MICAL1
Melatonin Degradation I	0	0.0161	#NUM!	POR
Estrogen Biosynthesis	0	0.0444	#NUM!	HSD17B8,POR
1D-myo-inositol Hexakisphosphate Biosynthesis II (Mammalian)	0	0.0588	#NUM!	INPP5D
Dermatan Sulfate Degradation (Metazoa)	0	0.0588	#NUM!	IDS
Nicotine Degradation II	0	0.0606	1	Aox3,FMO2,Fmo6,POR
D-myo-inositol (1,3,4)-trisphosphate Biosynthesis	0	0.0588	#NUM!	INPP5D
Serotonin Degradation	0	0.0563	0	ALDH1A3,ALDH2,ALDH3A1,ALDH4A1
Pyrimidine Ribonucleotides Interconversion	0	0.0286	#NUM!	AK1
Superpathway of Melatonin Degradation	0	0.0149	#NUM!	POR
Histidine Degradation VI	0	0.0357	#NUM!	MICAL1
Pregnenolone Biosynthesis	0	0.037	#NUM!	MICAL1
Acetone Degradation I (to Methylglyoxal)	0	0.025	#NUM!	POR
Superpathway of Geranylgeranyldiphosphate Biosynthesis I (via Mevalonate)	0	0.0556	#NUM!	FNTB
Superpathway of Cholesterol Biosynthesis	0	0.0345	#NUM!	DHCR7
Gαq Signaling	0	0.0412	0.447	AKT1,AKT3,EPM2A,PIK3C2B,PLD1,PRKCI,RAC1
Inhibition of Matrix Metalloproteases	0	0.0513	#NUM!	MMP14,MMP15
Granulocyte Adhesion and Diapedesis	0	0.0582	#NUM!	C5,CDH5,CLDN10,CLDN18,CLDN5,HRH2,IL1RL2,MMP14,MMP15,PECAM1,SDC4
TEC Kinase Signaling	0	0.019	1	ITGA1,ITGA11,ITGA2,ITGA6,ITGB5,ITGB7,PIK3C2B,PRKCI,RAC1,STAT1,TNFSF12
Toll-like Receptor Signaling	0	0.0128	#NUM!	MAP4K4
Nucleotide Excision Repair Pathway	0	0.0571	#NUM!	POLR2A,RPA1
SAPK/JNK Signaling	0	0.0159	0	IRS1,MAP3K13,MAP4K4,NRAS,PIK3C2B,RAC1,RRAS2,TP53
GABA Receptor Signaling	0	0.0602	#NUM!	ADCY3,ADCY4,ADCY7,AP2A2,CACNA1C,CACNA1D,CACNB4,GABRP
B Cell Receptor Signaling	0	0.0286	2	AKT1,AKT3,BCL2L1,CARD10,CFL1,CREB3,CREBBP,DAPP1,Igha,IGKC,INPP5D,MAP3K13,NFAT5,NRAS,PAG1,PIK3C2B,RAC1,RRAS2
Chemokine Signaling	0	0.05	0	CAMK1,CFL1,NRAS,RRAS2
Glutamate Receptor Signaling	0	0.0303	#NUM!	SLC1A3,SLC38A1
NF-κB Signaling	0	0.0263	0.258	AKT1,AKT3,BMPR1B,BRAF,CARD10,CASP8,CREBBP,FGFR2,FLT1,HDAC1,MAP4K4,NRAS,PIK3C2B,PRKACA,RRAS2
T Cell Receptor Signaling	0	0.0179	0.302	AKT1,AKT3,CSF2,CTNNB1,ITGA2,NFAT5,NRAS,PAG1,PIK3C2B,RAC1,RRAS2
Phagosome Maturation	0	0.0503	#NUM!	CALR,CTSC,PRDX6,RAC1,TUBA8,TUBB,TUBE1,VPS33B
PD-1, PD-L1 cancer immunotherapy pathway	0	0.0377	-1	AKT1,AKT3,BCL2L1,PIK3C2B
Th1 and Th2 Activation Pathway	0	0.0407	#NUM!	IL10RB,IRF1,NCSTN,NOTCH3,PIK3C2B,S1PR1,STAT1
Th1 Pathway	0	0.0492	0.447	IL10RB,IRF1,NCSTN,NOTCH3,PIK3C2B,STAT1
Th2 Pathway	0	0.0292	1	NCSTN,NOTCH3,PIK3C2B,S1PR1
GP6 Signaling Pathway	0	0.0551	1.89	AKT1,AKT3,Col17a1,COL4A6,PIK3C2B,PRKCI,RAC1
Iron homeostasis signaling pathway	0	0.0432	#NUM!	BMP3,BMPR1B,CDC34,CYBRD1,HP,HSPA9
Th17 Activation Pathway	0	0.0062	#NUM!	CSF2,HSP90AB1,NFAT5
SPINK1 Pancreatic Cancer Pathway	0	0.0333	#NUM!	CPM,KLK13
T Cell Exhaustion Signaling Pathway	0	0.0212	0	AKT1,AKT3,IL10RB,NFAT5,NRAS,PIK3C2B,PPP2R1A,PPP2R1B,PPP2R2A,PPP2R5A,RRAS2,STAT1
Systemic Lupus Erythematosus In T Cell Signaling Pathway	0	0.0282	-0.943	AKT1,AKT3,CASP1,CASP4,CASP7,CASP8,CREB3,CREBBP,CREM,DNMT1,NRAS,PIK3C2B,PPP2R1A,PPP2R1B,PPP2R2A,PPP2R5A,RAC1,RRAS2
Systemic Lupus Erythematosus In B Cell Signaling Pathway	0	0.0263	0.728	AKT1,AKT3,BCL2L1,CSF2,CTNNB1,Igha,IGKC,INPP5D,MAP4K4,NFAT5,NRAS,PAG1,PIK3C2B,PRKCI,RAC1,RRAS2,STAT1,TNFSF12,Tnfsf9
Role of MAPK Signaling in Promoting the Pathogenesis of Influenza	0	0.0531	1.342	BRAF,NRAS,PLA2G3,PLA2G4A,PRDX6,RRAS2
Role of MAPK Signaling in Inhibiting the Pathogenesis of Influenza	0	0.0519	#NUM!	BRAF,PLA2G3,PLA2G4A,PRDX6
