# Supplementary material for: Endothelial AHR activity prevents lung barrier disruption in viral infection
Source: Nature. Author manuscript; Available in PMC 2023 Sep 28. (PMC7615136; doi:10.1038/s41586-023-06287-y)
Supplement: Table S3 [file EMS188101-supplement-Table_S3.xlsx]

## Sheet: Table S3 GSEA comparisons
Pathway	comparison	NES	adj.p.val
HALLMARK_APICAL_JUNCTION	Naive.endo.KO_vs_Naive.endo.WT	0.132562	0.00328407
HALLMARK_APOPTOSIS	Naive.endo.KO_vs_Naive.endo.WT	0.150753	0.00212266
HALLMARK_COAGULATION	Naive.endo.KO_vs_Naive.endo.WT	0.253284	0
HALLMARK_COMPLEMENT	Naive.endo.KO_vs_Naive.endo.WT	0.176929	0.000112
HALLMARK_DNA_REPAIR	Naive.endo.KO_vs_Naive.endo.WT	-1.35979	0.145885
HALLMARK_E2F_TARGETS	Naive.endo.KO_vs_Naive.endo.WT	0.339223	0
HALLMARK_G2M_CHECKPOINT	Naive.endo.KO_vs_Naive.endo.WT	0.328233	0
HALLMARK_GLYCOLYSIS	Naive.endo.KO_vs_Naive.endo.WT	0.189022	0
HALLMARK_HEME_METABOLISM	Naive.endo.KO_vs_Naive.endo.WT	-2.38229	0.00163583
HALLMARK_HYPOXIA	Naive.endo.KO_vs_Naive.endo.WT	0.171091	0.000104
HALLMARK_INFLAMMATORY_RESPONSE	Naive.endo.KO_vs_Naive.endo.WT	0.182316	0
HALLMARK_MYC_TARGETS_V1	Naive.endo.KO_vs_Naive.endo.WT	0.220956	0
HALLMARK_OXIDATIVE_PHOSPHORYLATION	Naive.endo.KO_vs_Naive.endo.WT	0.0896284	0.0759585
HALLMARK_P53_PATHWAY	Naive.endo.KO_vs_Naive.endo.WT	0.241081	0
HALLMARK_PEROXISOME	Naive.endo.KO_vs_Naive.endo.WT	-1.39557	0.137907
HALLMARK_REACTIVE_OXYGEN_SPECIES_PATHWAY	Naive.endo.KO_vs_Naive.endo.WT	0.285965	0.000982
HALLMARK_APICAL_JUNCTION	Influen.endo.KO_vs_Influen.endo.WT	3.50232	0
HALLMARK_APOPTOSIS	Influen.endo.KO_vs_Influen.endo.WT	3.87709	0
HALLMARK_COAGULATION	Influen.endo.KO_vs_Influen.endo.WT	4.34	0
HALLMARK_COMPLEMENT	Influen.endo.KO_vs_Influen.endo.WT	4.49471	0
HALLMARK_DNA_REPAIR	Influen.endo.KO_vs_Influen.endo.WT	4.43593	0
HALLMARK_E2F_TARGETS	Influen.endo.KO_vs_Influen.endo.WT	2.97743	0
HALLMARK_G2M_CHECKPOINT	Influen.endo.KO_vs_Influen.endo.WT	2.30604	0.000860138
HALLMARK_GLYCOLYSIS	Influen.endo.KO_vs_Influen.endo.WT	4.51851	0
HALLMARK_HEME_METABOLISM	Influen.endo.KO_vs_Influen.endo.WT	3.71861	0
HALLMARK_HYPOXIA	Influen.endo.KO_vs_Influen.endo.WT	4.19029	0
HALLMARK_INFLAMMATORY_RESPONSE	Influen.endo.KO_vs_Influen.endo.WT	4.22702	0
HALLMARK_MYC_TARGETS_V1	Influen.endo.KO_vs_Influen.endo.WT	5.6666	0
HALLMARK_OXIDATIVE_PHOSPHORYLATION	Influen.endo.KO_vs_Influen.endo.WT	7.69103	0
HALLMARK_P53_PATHWAY	Influen.endo.KO_vs_Influen.endo.WT	5.25881	0
HALLMARK_PEROXISOME	Influen.endo.KO_vs_Influen.endo.WT	2.33499	0.000701591
HALLMARK_REACTIVE_OXYGEN_SPECIES_PATHWAY	Influen.endo.KO_vs_Influen.endo.WT	3.06397	0
HALLMARK_APICAL_JUNCTION	Naive.epithe.KO_vs_Naive.epithe.WT	-1.90232	0.0222656
HALLMARK_APOPTOSIS	Naive.epithe.KO_vs_Naive.epithe.WT	-1.12611	0.325635
HALLMARK_COAGULATION	Naive.epithe.KO_vs_Naive.epithe.WT	1.57129	0.0606525
HALLMARK_COMPLEMENT	Naive.epithe.KO_vs_Naive.epithe.WT	2.24857	0.00335884
HALLMARK_DNA_REPAIR	Naive.epithe.KO_vs_Naive.epithe.WT	0.804765	0.75616
HALLMARK_E2F_TARGETS	Naive.epithe.KO_vs_Naive.epithe.WT	1.77699	0.0297252
HALLMARK_G2M_CHECKPOINT	Naive.epithe.KO_vs_Naive.epithe.WT	1.92478	0.0156802
HALLMARK_GLYCOLYSIS	Naive.epithe.KO_vs_Naive.epithe.WT	-2.31504	0.00358164
HALLMARK_HEME_METABOLISM	Naive.epithe.KO_vs_Naive.epithe.WT	-1.8852	0.0229626
HALLMARK_HYPOXIA	Naive.epithe.KO_vs_Naive.epithe.WT	-1.46874	0.110132
HALLMARK_INFLAMMATORY_RESPONSE	Naive.epithe.KO_vs_Naive.epithe.WT	2.2962	0.00214803
HALLMARK_MYC_TARGETS_V1	Naive.epithe.KO_vs_Naive.epithe.WT	1.63694	0.0483044
HALLMARK_OXIDATIVE_PHOSPHORYLATION	Naive.epithe.KO_vs_Naive.epithe.WT	-4.77302	0
HALLMARK_P53_PATHWAY	Naive.epithe.KO_vs_Naive.epithe.WT	-2.19679	0.00829422
HALLMARK_PEROXISOME	Naive.epithe.KO_vs_Naive.epithe.WT	-2.49925	0.00158352
HALLMARK_REACTIVE_OXYGEN_SPECIES_PATHWAY	Naive.epithe.KO_vs_Naive.epithe.WT	-1.38535	0.148049
HALLMARK_APICAL_JUNCTION	Influen.epithe.KO_vs_Influen.epithe.WT	3.46062	0
HALLMARK_APOPTOSIS	Influen.epithe.KO_vs_Influen.epithe.WT	3.20143	0
HALLMARK_COAGULATION	Influen.epithe.KO_vs_Influen.epithe.WT	1.38541	0.117756
HALLMARK_COMPLEMENT	Influen.epithe.KO_vs_Influen.epithe.WT	2.87171	0
HALLMARK_DNA_REPAIR	Influen.epithe.KO_vs_Influen.epithe.WT	5.2618	0
HALLMARK_E2F_TARGETS	Influen.epithe.KO_vs_Influen.epithe.WT	10.3673	0
HALLMARK_G2M_CHECKPOINT	Influen.epithe.KO_vs_Influen.epithe.WT	9.38339	0
HALLMARK_GLYCOLYSIS	Influen.epithe.KO_vs_Influen.epithe.WT	4.59082	0
HALLMARK_HEME_METABOLISM	Influen.epithe.KO_vs_Influen.epithe.WT	2.12009	0.00372433
HALLMARK_HYPOXIA	Influen.epithe.KO_vs_Influen.epithe.WT	3.39257	0
HALLMARK_INFLAMMATORY_RESPONSE	Influen.epithe.KO_vs_Influen.epithe.WT	1.88313	0.0129793
HALLMARK_MYC_TARGETS_V1	Influen.epithe.KO_vs_Influen.epithe.WT	10.8689	0
HALLMARK_OXIDATIVE_PHOSPHORYLATION	Influen.epithe.KO_vs_Influen.epithe.WT	5.3014	0
HALLMARK_P53_PATHWAY	Influen.epithe.KO_vs_Influen.epithe.WT	4.31468	0
HALLMARK_PEROXISOME	Influen.epithe.KO_vs_Influen.epithe.WT	-1.8683	0.0251076
HALLMARK_REACTIVE_OXYGEN_SPECIES_PATHWAY	Influen.epithe.KO_vs_Influen.epithe.WT	1.94845	0.00991383
