# Supplementary material for: Endothelial AHR activity prevents lung barrier disruption in viral infection
Source: Nature. Author manuscript; Available in PMC 2023 Sep 28. (PMC7615136; doi:10.1038/s41586-023-06287-y)
Supplement: Table S4 [file EMS188101-supplement-Table_S4.xlsx]

## Sheet: Table S4 GSEA comparisons
Pathway	NES	adj.p.val	comparison
HALLMARK_APOPTOSIS	1.9545	0.0179747	CD31+ endothelia
HALLMARK_COAGULATION	2.5988	0.00096	CD31+ endothelia
HALLMARK_COMPLEMENT	2.30616	0.00357443	CD31+ endothelia
HALLMARK_DNA_REPAIR	1.96745	0.0178583	CD31+ endothelia
HALLMARK_E2F_TARGETS	1.52002	0.0854235	CD31+ endothelia
HALLMARK_G2M_CHECKPOINT	1.86982	0.0231819	CD31+ endothelia
HALLMARK_GLYCOLYSIS	1.78544	0.0339388	CD31+ endothelia
HALLMARK_HYPOXIA	1.70531	0.0492624	CD31+ endothelia
HALLMARK_INFLAMMATORY_RESPONSE	2.10343	0.00745854	CD31+ endothelia
HALLMARK_MYC_TARGETS_V1	2.33986	0.00350961	CD31+ endothelia
HALLMARK_OXIDATIVE_PHOSPHORYLATION	1.69253	0.0480008	CD31+ endothelia
HALLMARK_P53_PATHWAY	1.66998	0.0517287	CD31+ endothelia
HALLMARK_PEROXISOME	2.29427	0.00340865	CD31+ endothelia
HALLMARK_REACTIVE_OXYGEN_SPECIES_PATHWAY	1.03317	0.445601	CD31+ endothelia
HALLMARK_UV_RESPONSE_UP	2.31692	0.00374742	CD31+ endothelia
HALLMARK_APOPTOSIS	-2.75913	9.52e-05	Epcam+ epithelia
HALLMARK_COAGULATION	1.78867	0.0212603	Epcam+ epithelia
HALLMARK_COMPLEMENT	-2.14844	0.00300235	Epcam+ epithelia
HALLMARK_DNA_REPAIR	0.955183	0.513275	Epcam+ epithelia
HALLMARK_E2F_TARGETS	4.034	0	Epcam+ epithelia
HALLMARK_G2M_CHECKPOINT	4.04631	0	Epcam+ epithelia
HALLMARK_GLYCOLYSIS	4.88117	0	Epcam+ epithelia
HALLMARK_HYPOXIA	-2.4923	0.000556148	Epcam+ epithelia
HALLMARK_INFLAMMATORY_RESPONSE	-2.83279	0.000107143	Epcam+ epithelia
HALLMARK_MYC_TARGETS_V1	3.02497	0	Epcam+ epithelia
HALLMARK_OXIDATIVE_PHOSPHORYLATION	2.95282	0	Epcam+ epithelia
HALLMARK_P53_PATHWAY	2.14673	0.00303258	Epcam+ epithelia
HALLMARK_PEROXISOME	3.33997	0	Epcam+ epithelia
HALLMARK_REACTIVE_OXYGEN_SPECIES_PATHWAY	2.27889	0.00170901	Epcam+ epithelia
HALLMARK_UV_RESPONSE_UP	2.12101	0.00344024	Epcam+ epithelia
